# Supplementary material for: The gut microbiota in multiple sclerosis varies with disease activity
Source: Genome Med. 2023 Jan 5;15:1. doi: 10.1186/s13073-022-01148-1 (PMC9814178; doi:10.1186/s13073-022-01148-1)
Supplement: Supplementary file 1 — Additional file 1: Table S1. Contrasts in plasma cytokines between patients with multiple sclerosis and HC; Table S2. Fecal water measurements and bacterial cell count index; Table S3. Characteristics of patients at baseline and after follow-up; Table S4. Pairwise PERMANOVA between subgroups of patients and HC (tested on Bray-Curtis dissimilarity based on MGS abundance); Table S5. Contrasts in Metagenomics Species (MGS) between patients with multiple sclerosis and HC; Table S6. Contrast in features related to methanogenesis between CA and CNA in treatment-naïve patients (n = 31); Table S7. Pairwise PERMANOVA between subgroups of patients and HC (tested on Bray-Curtis dissimilarity based on viral abundance); Table S8. Differential gut viral species between cases and healthy controls identified by MaAslin2 package. [file 13073_2022_1148_MOESM1_ESM.xlsx]

## Sheet: Table S1
Table S1: contrasts in plasma cytokines between patients with multiple sclerosis and HC
	MS, median (min-max)	HC, median (min-max)	Cliff's Delta	p	q	Deconfounded?	Final status	LOD	% detectable samples
CRP (C-reactive protein, ng/mL)	1068.94 (42.03-182486.34)	987.27 (64.16-78492.27)	0.0238313	0.723488	0.779141	no	NS	2.58	1
IFN-β (type-I interferon beta, pg/mL)	0.35 (0.35-389.61)	0.35 (0.35-671.48)	0.120252	0.0343539	0.120239	no	NS	0.232	0.33
TNF-α (tumor necrosis factor alpha, pg/mL)	1.73 (0.23-8.07)	1.87 (0.23-309.49)	-0.0699416	0.298491	0.417887	no	NS	0.061	0.98
IL-1β (interkeukin-1 beta, pg/mL)	0.00 (0.00-2.88)	0.00 (0.00-2.61)	-0.241143	4.96323e-06	3.47426e-05	yes	HC	0.001	0.24
IL-6 (interkeukin-6, pg/mL)	0.50 (0.02-3.26)	0.46 (0.02-2.99)	0.0819942	0.222852	0.389991	no	NS	0.057	0.97
CCL2 (chemokine ligand 2, pg/mL)	71.65 (12.60-253.35)	62.35 (25.77-156.79)	0.295289	1.12516e-05	5.25072e-05	yes	MS	0.335	1
IL-17A (interleukin-17A, pg/mL)	0.08 (0.08-10.69)	0.08 (0.08-5.92)	-0.0384405	0.472732	0.60166	no	NS	0.032	0.27
IL-22 (interleukin-22, pg/mL)	0.02 (0.02-122.37)	0.02 (0.02-26.91)	-0.001187	0.983239	0.983239	no	NS	0.007	0.29
TSLP (thymic stromal lymphopoietin, pg/mL)	1.44 (0.11-4.04)	1.28 (0.11-5.60)	0.10441	0.120572	0.241144	no	NS	0.176	0.99
IL-33 (interleukin-33, pg/mL)	0.00 (0.00-1.69)	0.00 (0.00-0.67)	-0.0588934	0.290892	0.417887	no	NS	0.049	0.33
IL-13 (interleukin-13, pg/mL)	5.25 (0.70-180.01)	5.74 (0.70-85.81)	-0.105186	0.117558	0.241144	no	NS	0.228	0.89
IL-18 (interleukin-18, pg/mL)	389.54 (51.45-1140.69)	400.67 (121.75-6521.45)	-0.130113	0.0530274	0.148477	no	NS	2.589	1
IL-10 (interleukin-10, pg/mL)	0.30 (0.05-2.82)	0.30 (0.02-54.25)	0.034149	0.611964	0.713958	no	NS	0.082	1
TGF-β1 (transforming growth factor beta, pg/mL)	592.80 (82.21-50477.35)	2936.76 (401.63-52060.12)	-0.765979	4.53539e-30	6.34955e-29	yes	HC	4.037	1
MS = Multiple Sclerosis
HC = Healthy Controls
NS = Non significant
LOD = Limit of Detection

## Sheet: Table S2
Table S2: fecal water measurements and bacterial cell count index
	frozen_mg	dried_mg	reduced_water_mg	reduced_water_pc	cell_count_index		frozen_mg = frozen fecal before freezedrying in mg
MS_1	5113	1846	3267	63.896	0.619597		dried_mg = dried fecal after freezedrying in mg
MS_10	6997	1851	5146	73.5458	1.02465		reduced_water_mg = reduced water content in mg
MS_100	6888	1870	5018	72.8513	1.30477		reduced_water_pc = reduced water content in % of original sample
MS_101	11981	3232	8749	73.024	0.872443		cell_count_index = normalized bacterial cell count
MS_104	7948	2735	5213	65.5888	0.895644
MS_105	3634	975	2659	73.1701	1.20939
MS_106	4995	1515	3480	69.6697	0.962519
MS_107	515	185	330	64.0777	1.17132
MS_108	7394	1524	5870	79.3887	0.856778
MS_109	8160	2018	6142	75.2696	1.36301
MS_11	11129	2327	8802	79.0907	0.484473
MS_111	2258	701	1557	68.9548	1.23334
MS_112	5789	1473	4316	74.5552	1.08931
MS_113	9623	3745	5878	61.0828	2.03247
MS_114	4974	1047	3927	78.9505	0.442191
MS_115	11722	2867	8855	75.5417	0.758596
MS_116	3535	1109	2426	68.628	0.521013
MS_118	7666	1787	5879	76.6893	0.58697
MS_119	5283	931	4352	82.3774	0.610372
MS_121	4712	1942	2770	58.7861	1.04061
MS_123	6456	2029	4427	68.5719	0.92628
MS_124	2451	795	1656	67.5643	0.611471
MS_127	255	131	124	48.6275	1.06264
MS_129	822	301	521	63.382	1.35462
MS_130	5416	1543	3873	71.5103	1.20751
MS_131	1653	476	1177	71.2039	0.875709
MS_132	1829	804	1025	56.0416	1.32399
MS_133	6396	2037	4359	68.152	0.919316
MS_134	4966	1267	3699	74.4865	0.498043
MS_137	8183	2952	5231	63.9252	0.528029
MS_138	4388	1497	2891	65.8842	0.987696
MS_14	10277	3051	7226	70.3123	1.18073
MS_142	1012	409	603	59.585	0.749004
MS_143	1085	345	740	68.2028	1.19967
MS_144	652	225	427	65.4908	1.64464
MS_146	1040	456	584	56.1538	1.40604
MS_147	466	152	314	67.382	0.772101
MS_148	7764	2687	5077	65.3916	1.36359
MS_149	309	116	193	62.4595	0.584474
MS_15	4730	1055	3675	77.6956	0.549688
MS_150	709	223	486	68.5472	1.43479
MS_151	9936	2725	7211	72.5745	0.399939
MS_153	1238	403	835	67.4475	1.32064
MS_154	5294	1186	4108	77.5973	0.983416
MS_155	8872	1853	7019	79.1141	0.560855
MS_156	2745	1101	1644	59.8907	0.999931
MS_158	10932	3651	7281	66.6026	1.11329
MS_159	7826	1788	6038	77.1531	0.743666
MS_16	8488	2315	6173	72.7262	1.05349
MS_160	4442	1008	3434	77.3075	1.11619
MS_161	6426	1757	4669	72.658	0.770447
MS_162	3713	1621	2092	56.3426	1.31785
MS_163	402	140	262	65.1741	1.45441
MS_164	2099	723	1376	65.555	1.43803
MS_165	639	257	382	59.7809	1
MS_166	3936	940	2996	76.1179	0.698364
MS_168	4550	1293	3257	71.5824	0.85334
MS_170	605	181	424	70.0826	0.558639
MS_172	1751	573	1178	67.2758	1.54609
MS_173	5982	1073	4909	82.0629	0.449729
MS_174	6858	2623	4235	61.7527	1.19083
MS_179	6443	1655	4788	74.3132	0.555527
MS_18	3973	1562	2411	60.6846	1.68137
MS_180	3077	1067	2010	65.3234	1.38239
MS_181	3795	1229	2566	67.6153	1.54395
MS_183	3228	1096	2132	66.0471	1.19178
MS_184	2786	848	1938	69.5621	1.30424
MS_185	3442	1225	2217	64.4102	1.84926
MS_187	8981	2127	6854	76.3167	0.943115
MS_188	9001	1791	7210	80.1022	0.931092
MS_189	10155	2076	8079	79.5569	0.813851
MS_19	6995	1654	5341	76.3545	0.485379
MS_191	2749	1127	1622	59.0033	2.03106
MS_193	3370	880	2490	73.8872	1.1178
MS_194	2811	877	1934	68.8011	1.21152
MS_195	5472	1764	3708	67.7632	0.992424
MS_196	5333	1891	3442	64.5415	1.06283
MS_197	87	58	29	33.3333	1
MS_198	8626	1646	6980	80.9182	0.675107
MS_2	5955	1297	4658	78.22	0.741992
MS_200	1085	410	675	62.212	0.926676
MS_203	10293	2826	7467	72.5444	0.974273
MS_204	484	152	332	68.595	0.844002
MS_21	6983	2101	4882	69.9126	1.45272
MS_22	6981	1468	5513	78.9715	0.641988
MS_23	6771	1957	4814	71.0973	1.6408
MS_25	4385	1458	2927	66.7503	0.741254
MS_28	8434	3417	5017	59.4854	1.34516
MS_29	8457	2872	5585	66.04	0.856301
MS_30	2164	770	1394	64.4177	1.84495
MS_31	3964	1137	2827	71.3169	1.33773
MS_32	3710	1155	2555	68.8679	0.784968
MS_33	5850	1343	4507	77.0427	1.01965
MS_34	4879	1595	3284	67.3089	0.840263
MS_36	8617	1793	6824	79.1923	0.337242
MS_37	7167	1461	5706	79.6149	0.867867
MS_38	10824	3172	7652	70.6948	0.79669
MS_40	578	259	319	55.1903	1.07331
MS_41	420	109	311	74.0476	1.49555
MS_42	5250	1111	4139	78.8381	1.05388
MS_43	915	300	615	67.2131	1.39383
MS_44	2992	867	2125	71.0227	1.47712
MS_45	12250	4748	7502	61.2408	1.13984
MS_48	#N/A	#N/A	#N/A	#N/A	0.750851
MS_50	5693	1931	3762	66.0812	1.2826
MS_51	3892	1209	2683	68.9363	1.09094
MS_52	6222	833	5389	86.612	0.414878
MS_53	4499	1105	3394	75.439	1.31088
MS_54	7510	2069	5441	72.4501	0.863132
MS_57	3378	1010	2368	70.1007	0.84113
MS_58	6623	1497	5126	77.397	0.948421
MS_59	2991	1017	1974	65.998	1.12398
MS_6	8712	2011	6701	76.9169	1.09785
MS_60	4710	1283	3427	72.7601	0.794219
MS_61	3447	1199	2248	65.2161	1.1939
MS_62	2221	867	1354	60.9635	1.02613
MS_63	6276	1599	4677	74.522	0.964177
MS_64	5121	1282	3839	74.9658	0.573054
MS_65	7119	1810	5309	74.5751	0.998057
MS_67	256	43	213	83.2031	1
MS_69	3532	1475	2057	58.239	0.651756
MS_7	9468	2006	7462	78.8128	0.601458
MS_70	2925	1261	1664	56.8889	1.31899
MS_71	5865	1644	4221	71.9693	1.08452
MS_72	5866	1397	4469	76.1848	1.0462
MS_73	5384	1797	3587	66.6233	0.961685
MS_74	3252	1162	2090	64.2681	1.09288
MS_75	#N/A	#N/A	#N/A	#N/A	1
MS_76	7763	2049	5714	73.6056	0.546927
MS_77	4960	1467	3493	70.4234	1.49312
MS_78	3579	1057	2522	70.4666	0.996058
MS_79	10172	2215	7957	78.2245	0.871613
MS_80	6013	1218	4795	79.7439	0.979063
MS_81	622	122	500	80.3859	1.25905
MS_82	3252	854	2398	73.7392	0.951914
MS_83	1338	421	917	68.5351	1.38813
MS_84	3691	910	2781	75.3454	0.847179
MS_85	3204	1122	2082	64.9813	1.11624
MS_86	4145	1360	2785	67.1894	1.52862
MS_87	5231	1650	3581	68.4573	1.34204
MS_88	6343	1250	5093	80.2932	0.619781
MS_90	6318	1689	4629	73.2669	1.34837
MS_91	3882	1362	2520	64.915	1.03437
MS_93	4175	932	3243	77.6766	0.824494
MS_94	541	235	306	56.5619	1.04941
MS_95	2529	626	1903	75.2471	0.423949
MS_96	5026	1975	3051	60.7043	0.94936
MS_97	3820	1396	2424	63.4555	0.802973
VG0102	#N/A	#N/A	#N/A	#N/A	1.14175
VG0103	#N/A	#N/A	#N/A	#N/A	0.70456
VG0104	#N/A	#N/A	#N/A	#N/A	1.37181
VG0105	#N/A	#N/A	#N/A	#N/A	1.01925
VG0106	#N/A	#N/A	#N/A	#N/A	0.844064
VG0108	#N/A	#N/A	#N/A	#N/A	1.44908
VG0109	#N/A	#N/A	#N/A	#N/A	1.30377
VG0110	#N/A	#N/A	#N/A	#N/A	1.15634
VG0112	#N/A	#N/A	#N/A	#N/A	0.817315
VG0113	#N/A	#N/A	#N/A	#N/A	0.933505
VG0114	#N/A	#N/A	#N/A	#N/A	0.632219
VG0115	#N/A	#N/A	#N/A	#N/A	0.57159
VG0116	#N/A	#N/A	#N/A	#N/A	0.564137
VG0117	#N/A	#N/A	#N/A	#N/A	0.408581
VG0118	#N/A	#N/A	#N/A	#N/A	0.810878
VG0119	#N/A	#N/A	#N/A	#N/A	1.47634
VG0120	#N/A	#N/A	#N/A	#N/A	1.17941
VG0121	#N/A	#N/A	#N/A	#N/A	1.0786
VG0122	#N/A	#N/A	#N/A	#N/A	0.545115
VG0123	#N/A	#N/A	#N/A	#N/A	1.0235
VG0125	#N/A	#N/A	#N/A	#N/A	0.913553
VG0126	#N/A	#N/A	#N/A	#N/A	0.692175
VG0128	#N/A	#N/A	#N/A	#N/A	1.38745
VG0129	#N/A	#N/A	#N/A	#N/A	0.815036
VG0130	#N/A	#N/A	#N/A	#N/A	1.5315
VG0131	#N/A	#N/A	#N/A	#N/A	0.352503
VG0133	#N/A	#N/A	#N/A	#N/A	0.435877
VG0134	#N/A	#N/A	#N/A	#N/A	0.570191
VG0135	#N/A	#N/A	#N/A	#N/A	0.338908
VG0137	#N/A	#N/A	#N/A	#N/A	1.17818
VG0139	#N/A	#N/A	#N/A	#N/A	0.906631
VG0140	#N/A	#N/A	#N/A	#N/A	1.11317
VG0142	#N/A	#N/A	#N/A	#N/A	0.716676
VG0144	#N/A	#N/A	#N/A	#N/A	1.1093
VG0145	#N/A	#N/A	#N/A	#N/A	1.51913
VG0147	#N/A	#N/A	#N/A	#N/A	1.54302
VG0148	#N/A	#N/A	#N/A	#N/A	1.16309
VG0149	#N/A	#N/A	#N/A	#N/A	1.52482
VG0150	#N/A	#N/A	#N/A	#N/A	1.45973
VG0151	#N/A	#N/A	#N/A	#N/A	0.676795
VG0154	#N/A	#N/A	#N/A	#N/A	1.9955
VG0155	#N/A	#N/A	#N/A	#N/A	1.90848
VG0156	#N/A	#N/A	#N/A	#N/A	1.18824
VG0157	#N/A	#N/A	#N/A	#N/A	2.1275
VG0158	#N/A	#N/A	#N/A	#N/A	0.380387
VG0159	#N/A	#N/A	#N/A	#N/A	0.520615
VG0162	#N/A	#N/A	#N/A	#N/A	0.834338
VG0163	#N/A	#N/A	#N/A	#N/A	0.938058
VG0168	#N/A	#N/A	#N/A	#N/A	1.87729
VG0170	#N/A	#N/A	#N/A	#N/A	1.15183
VG0173	#N/A	#N/A	#N/A	#N/A	0.771933
VG0174	#N/A	#N/A	#N/A	#N/A	1.31568
VG0177	#N/A	#N/A	#N/A	#N/A	1.47515
VG0179	#N/A	#N/A	#N/A	#N/A	1.05641
VG0181	#N/A	#N/A	#N/A	#N/A	1.03676
VG0182	#N/A	#N/A	#N/A	#N/A	1.2547
VG0183	#N/A	#N/A	#N/A	#N/A	0.788435
VG0185	#N/A	#N/A	#N/A	#N/A	1.96556
VG0187	#N/A	#N/A	#N/A	#N/A	1.25364
VG0188	#N/A	#N/A	#N/A	#N/A	1.59013
VGDAN_600263	#N/A	#N/A	#N/A	#N/A	0.581118
VGDAN_600352	#N/A	#N/A	#N/A	#N/A	1
VGDAN_600376	#N/A	#N/A	#N/A	#N/A	0.845549
VGDAN_600413	#N/A	#N/A	#N/A	#N/A	1.24121
VGDAN_600420	#N/A	#N/A	#N/A	#N/A	0.899697
VGDAN_600427	#N/A	#N/A	#N/A	#N/A	0.903569
VGDAN_600456	#N/A	#N/A	#N/A	#N/A	1.23537
VGDAN_600549	#N/A	#N/A	#N/A	#N/A	1.02482
VGDAN_600566	#N/A	#N/A	#N/A	#N/A	1.17318
VGDAN_600573	#N/A	#N/A	#N/A	#N/A	0.506445
VGDAN_600611	#N/A	#N/A	#N/A	#N/A	1.62043
VGDAN_600624	#N/A	#N/A	#N/A	#N/A	1.36106
VGDAN_600629	#N/A	#N/A	#N/A	#N/A	0.421196
VGDAN_600707	#N/A	#N/A	#N/A	#N/A	0.967382
VGDAN_600760	#N/A	#N/A	#N/A	#N/A	0.596333
VGDAN_600764	#N/A	#N/A	#N/A	#N/A	1.21438
VGDAN_600841	#N/A	#N/A	#N/A	#N/A	0.845202
VGDAN_600847	#N/A	#N/A	#N/A	#N/A	0.88723
VGDAN_600916	#N/A	#N/A	#N/A	#N/A	0.591773
VGDAN_600920	#N/A	#N/A	#N/A	#N/A	0.830672
VGDAN_601127	#N/A	#N/A	#N/A	#N/A	0.29688
VGDAN_601160	#N/A	#N/A	#N/A	#N/A	0.569562
VGDAN_601168	#N/A	#N/A	#N/A	#N/A	0.799682
VGDAN_601251	#N/A	#N/A	#N/A	#N/A	0.996628
VGDAN_601316	#N/A	#N/A	#N/A	#N/A	0.859596
VGDAN_601384	#N/A	#N/A	#N/A	#N/A	0.728143
VGDAN_601758	#N/A	#N/A	#N/A	#N/A	0.715725
VGDAN_601795	#N/A	#N/A	#N/A	#N/A	1.39207
VGDAN_601863	#N/A	#N/A	#N/A	#N/A	0.792233
VGDAN_601885	#N/A	#N/A	#N/A	#N/A	1.03885
VGDAN_601991	#N/A	#N/A	#N/A	#N/A	1.0837
VGDAN_602083	#N/A	#N/A	#N/A	#N/A	0.480251
VGDAN_602098	#N/A	#N/A	#N/A	#N/A	0.853495
VGDAN_602262	#N/A	#N/A	#N/A	#N/A	0.904094
VGDAN_602320	#N/A	#N/A	#N/A	#N/A	0.654683
VGDAN_602322	#N/A	#N/A	#N/A	#N/A	1.34347
VGDAN_602375	#N/A	#N/A	#N/A	#N/A	1.00901
VGDAN_602392	#N/A	#N/A	#N/A	#N/A	1.08106
VGDAN_602393	#N/A	#N/A	#N/A	#N/A	0.743563
VGDAN_602431	#N/A	#N/A	#N/A	#N/A	0.855881
VGDAN_602457	#N/A	#N/A	#N/A	#N/A	0.382743
VGDAN_602522	#N/A	#N/A	#N/A	#N/A	0.752124
VGDAN_602582	#N/A	#N/A	#N/A	#N/A	1.18606
VGDAN_602641	#N/A	#N/A	#N/A	#N/A	1.27399
VGDAN_602659	#N/A	#N/A	#N/A	#N/A	0.590563
VGDAN_602668	#N/A	#N/A	#N/A	#N/A	1.01182
VGDAN_602676	#N/A	#N/A	#N/A	#N/A	0.582508
VGDAN_602686	#N/A	#N/A	#N/A	#N/A	0.586636
VGDAN_602857	#N/A	#N/A	#N/A	#N/A	1.33249
VGDAN_602899	#N/A	#N/A	#N/A	#N/A	1.45575
VGDAN_602921	#N/A	#N/A	#N/A	#N/A	1.01054
VGDAN_602935	#N/A	#N/A	#N/A	#N/A	1.34525
VGDAN_602942	#N/A	#N/A	#N/A	#N/A	0.489381
VGDAN_602947	#N/A	#N/A	#N/A	#N/A	1.32742
VGDAN_602958	#N/A	#N/A	#N/A	#N/A	1.51486
VGDAN_602986	#N/A	#N/A	#N/A	#N/A	0.579266
VGDAN_603002	#N/A	#N/A	#N/A	#N/A	1.25529
VGDAN_603024	#N/A	#N/A	#N/A	#N/A	0.914677
VGDAN_603109	#N/A	#N/A	#N/A	#N/A	0.879494
VGDAN_603139	#N/A	#N/A	#N/A	#N/A	1.2704
VGDAN_603195	#N/A	#N/A	#N/A	#N/A	0.819577
VGDAN_603268	#N/A	#N/A	#N/A	#N/A	1.33132
VGDAN_603324	#N/A	#N/A	#N/A	#N/A	1.01127
VGDAN_603377	#N/A	#N/A	#N/A	#N/A	0.652816
VGDAN_603387	#N/A	#N/A	#N/A	#N/A	0.681397
VGDAN_603399	#N/A	#N/A	#N/A	#N/A	1.56461
VGDAN_603405	#N/A	#N/A	#N/A	#N/A	0.535615
VGDAN_603415	#N/A	#N/A	#N/A	#N/A	1.22631
VGDAN_603432	#N/A	#N/A	#N/A	#N/A	1.04316
VGDAN_603449	#N/A	#N/A	#N/A	#N/A	0.71983
VGDAN_603471	#N/A	#N/A	#N/A	#N/A	0.671677
VGDAN_603524	#N/A	#N/A	#N/A	#N/A	1.00914
VGDAN_603558	#N/A	#N/A	#N/A	#N/A	0.172193
VGDAN_603606	#N/A	#N/A	#N/A	#N/A	0.632671
VGDAN_603609	#N/A	#N/A	#N/A	#N/A	0.8873
VGDAN_603634	#N/A	#N/A	#N/A	#N/A	1.03136
VGDAN_603639	#N/A	#N/A	#N/A	#N/A	0.441346
VGDAN_603682	#N/A	#N/A	#N/A	#N/A	1.12632
VGDAN_603832	#N/A	#N/A	#N/A	#N/A	0.978368
VGDAN_603851	#N/A	#N/A	#N/A	#N/A	0.954997
VGDAN_603884	#N/A	#N/A	#N/A	#N/A	0.942412
VGDAN_603892	#N/A	#N/A	#N/A	#N/A	1.04854
VGDAN_603970	#N/A	#N/A	#N/A	#N/A	0.391274
VGDAN_604072	#N/A	#N/A	#N/A	#N/A	1.39224
VGDAN_604241	#N/A	#N/A	#N/A	#N/A	0.832434
VGDAN_604243	#N/A	#N/A	#N/A	#N/A	1.75534
VGDAN_604316	#N/A	#N/A	#N/A	#N/A	0.691052
VGDAN_604518	#N/A	#N/A	#N/A	#N/A	0.725085

## Sheet: Table S3
Table S3: characteristics of patients at baseline and after follow-up
Baseline data
Number of subjects, N	148
Sex, Female/Male, n (%)	98/50 (66/34)
Age (Yr), mean (range)	36.4 (20-57)
Duration of MS (Yr), mean (range)	4.0 (0-15)
Disease course, RRMS/CIS*, n (%)	127/21 (86/14)
EDSS (baseline), median (range)	1.5 (0.0-6.5)
MSSS (baseline), median (range)	3.7 (0.1 - 9.60)
BMI (kg/m2), mean (range)	24.0 (16.9-47.8)
Smoking (Never/Previous/Current), n(%)	50/56/40 (34/38/27)
Disease activity one year before baseline
Number of relapses, mean (range)	0.8 (0-4)
CNA (0 relapse) / CA (1 or more relapses), n (%)	77/71 (52/48)
MS treatment at baseline
Never treated/presently untreated**, n (%)	31/23 (21/16)
First-line treatment: interferon beta-1a/glatiramer acetate , n (%)	32/2 (22/1)
Second-line treatment: natalizumab/ fingolimod, n (%)	43/17 (29/11)
Two years follow-up
CNA (0 relapse) / CA (1 or more relapses), n (%)	100/48 (68/32)
NEDA*** (yes), n (%)	46 (31)
EDSS = Expanded Disability Status Scale; MSSS = Multiple Sclerosis Severity Score; BMI = body mass index; CNA = Clinically Not Active patients, CA = Clinically Active patients; NEDA = No Evidence of Disease Activity.
*CIS (Clinical Isolated Syndrome) not fulfilling the 2017 revised McDonald Criteria for RRMS
** No treatment the last 3 month
*** NEDA definition: no relapses, no worsening in EDSS, and no new lesions on MRI between baseline and 2 years follow-up.

## Sheet: Table S4
Table S4: pairwise PERMANOVA between subgroups of patients and HC (tested on Bray-Curtis dissimilarity based on MGS abundance)
var1	var2	R2	p	q
Avonex	Gilenya	0.0250696	0.178482	0.334654
Avonex	HC	0.0101664	0.0208979	0.10424
Avonex	Never_treated	0.0173944	0.287971	0.380847
Avonex	present_untreated	0.0151819	0.728927	0.780993
Avonex	Tysabri	0.0164938	0.169583	0.334654
Gilenya	HC	0.0181079	0.00079992	0.0119988
Gilenya	Never_treated	0.0345854	0.0277972	0.10424
Gilenya	present_untreated	0.0267651	0.330067	0.380847
Gilenya	Tysabri	0.0225685	0.116088	0.290221
HC	Never_treated	0.00615109	0.269573	0.380847
HC	present_untreated	0.00930097	0.0419958	0.125987
HC	Tysabri	0.010867	0.00759924	0.0569943
Never_treated	present_untreated	0.0198588	0.326167	0.380847
Never_treated	Tysabri	0.0155001	0.227977	0.379962
present_untreated	Tysabri	0.0119934	0.79932	0.79932
HC = Healthy Controls (highlighted in bold)
MGS = Metagenomics Species

## Sheet: Table S5
Table S5: contrasts in Metagenomics Species (MGS) between patients with multiple sclerosis and HC
	MS prevalence	HC prevalence	MS, mean (sd)	HC, mean (sd)	MS, median (min-max)	HC, median (min-max)	Cliff's Delta	p	q	Deconfounded?	Final_status	rho_richness	p_richness	q_richness	species	genus	family	order	class	phylum	superkingdom
msp_0127	19	65	3.468092e-07 (1.199434e-06)	1.080865e-06 (2.743474e-06)	0.000000e+00 (0e+00-7.259605e-06)	0.000000e+00 (0.000000e+00-1.635972e-05)	-0.300356	1.95143e-08	1.18257e-05	yes	HC	0.425008	2.0606e-14	1.32843e-13	Ruminococcus sp. CAG:353 & sp. 2789STDY5834938	Ruminococcus 2	Ruminococcaceae	Clostridiales	Clostridia	Firmicutes	Bacteria
msp_0126	110	82	3.071209e-07 (7.308641e-07)	8.125089e-08 (2.200454e-07)	4.212432e-08 (0e+00-6.092704e-06)	7.202146e-09 (0.000000e+00-1.777486e-06)	0.304876	3.55461e-06	0.00107705	yes	MS	-0.306261	7.59193e-08	2.08177e-07	[Ruminococcus] torques	Mediterraneibacter	Lachnospiraceae J	Lachnospirales	Clostridia	Firmicutes	Bacteria
msp_0331	147	145	7.654457e-07 (9.158006e-07)	4.463686e-07 (6.951445e-07)	4.406093e-07 (0e+00-5.997272e-06)	2.035623e-07 (0.000000e+00-4.904281e-06)	0.286203	2.07674e-05	0.00405086	yes	MS	-0.423556	2.57868e-14	1.62779e-13	Dysosmobacter welbionis	Dysosmobacter - Oscillibacter	Oscillospiraceae	Oscillospirales	Clostridia	Firmicutes	Bacteria
msp_0881	87	120	8.116579e-08 (1.720177e-07)	1.673553e-07 (3.269020e-07)	1.759921e-08 (0e+00-1.123422e-06)	4.829910e-08 (0.000000e+00-2.126413e-06)	-0.278488	2.679e-05	0.00405086	yes	HC	0.0949559	0.103005	0.129774	Haemophilus parainfluenzae	Haemophilus	Pasteurellaceae	Enterobacterales	Gammaproteobacteria	Proteobacteria	Bacteria
msp_1473c	28	60	1.739993e-08 (5.620785e-08)	4.533485e-08 (8.634332e-08)	0.000000e+00 (0e+00-4.111308e-07)	0.000000e+00 (0.000000e+00-4.302148e-07)	-0.225438	3.3423e-05	0.00405086	yes	HC	0.19736	0.000638315	0.00112447	unclassified	unclassified	unclassified	unclassified	unclassified	unclassified	unclassified
msp_0213	142	132	2.740791e-07 (4.718015e-07)	1.314741e-07 (2.119315e-07)	9.078842e-08 (0e+00-3.524520e-06)	4.126936e-08 (0.000000e+00-1.433830e-06)	0.26744	6.94435e-05	0.0070138	yes	MS	-0.658795	3.23309e-38	3.91851e-36	Flavonifractor plautii	Flavonifractor	Oscillospirales 6	Oscillospirales	Clostridia	Firmicutes	Bacteria
msp_0478	145	145	5.528190e-07 (5.589708e-07)	3.674828e-07 (4.993957e-07)	3.864980e-07 (0e+00-2.858419e-06)	1.904900e-07 (0.000000e+00-2.862995e-06)	0.259816	0.000111555	0.00965748	yes	MS	-0.134722	0.0204162	0.0285663	Lawsonibacter phoceensis	Lawsonibacter	Oscillospirales 6	Oscillospirales	Clostridia	Firmicutes	Bacteria
msp_1155	9	31	1.205939e-08 (5.940662e-08)	5.480764e-08 (2.263697e-07)	0.000000e+00 (0e+00-5.545007e-07)	0.000000e+00 (0.000000e+00-1.933722e-06)	-0.146138	0.000255165	0.0192439	yes	HC	0.147872	0.0108548	0.0159661	Bifidobacterium angulatum	Bifidobacterium	Bifidobacteriaceae	Actinomycetales	Actinobacteria	Actinobacteriota	Bacteria
msp_0298	23	51	8.589696e-08 (3.216135e-07)	1.708672e-07 (4.390498e-07)	0.000000e+00 (0e+00-2.659843e-06)	0.000000e+00 (0.000000e+00-3.047082e-06)	-0.185491	0.0002858	0.0192439	yes	HC	0.556274	1.91156e-25	4.63362e-24	unclassified Christensenellales CAG-74	unclassified Christensenellales CAG-74	Christensenellales CAG-74	Christensenellales	Clostridia	Firmicutes	Bacteria
msp_0153	39	16	2.840538e-08 (1.338906e-07)	6.447247e-09 (6.400895e-08)	0.000000e+00 (0e+00-1.306688e-06)	0.000000e+00 (0.000000e+00-7.776116e-07)	0.162893	0.00035645	0.0211877	yes	MS	-0.397481	1.2081e-12	6.25733e-12	Erysipelatoclostridium ramosum	Erysipelatoclostridium	Erysipelatoclostridiaceae	Erysipelotrichales	Bacilli	Firmicutes	Bacteria
msp_0808	24	51	1.167903e-07 (4.176391e-07)	3.489924e-07 (1.156217e-06)	0.000000e+00 (0e+00-3.459845e-06)	0.000000e+00 (0.000000e+00-8.360669e-06)	-0.181245	0.000419489	0.0211877	yes	HC	0.423709	2.51847e-14	1.60652e-13	[Clostridium] sp. CAG:288	unclassified Bacilli RFN20 CAG-288	Bacilli RFN20 CAG-288	Bacilli RFN20	Bacilli	Firmicutes	Bacteria
msp_0024	78	51	2.455805e-08 (8.037870e-08)	6.229569e-09 (1.379821e-08)	3.593574e-09 (0e+00-7.480406e-07)	0.000000e+00 (0.000000e+00-7.309816e-08)	0.214847	0.000419558	0.0211877	yes	MS	-0.357954	2.24091e-10	8.59488e-10	Hungatella effluvii	Hungatella	Lachnospiraceae I	Lachnospirales	Clostridia	Firmicutes	Bacteria
msp_1465	26	51	1.763429e-08 (4.942791e-08)	4.699363e-08 (9.171859e-08)	0.000000e+00 (0e+00-3.006754e-07)	0.000000e+00 (0.000000e+00-5.301748e-07)	-0.180424	0.000504582	0.0235213	yes	HC	0.55547	2.31513e-25	5.39604e-24	unclassified Oscillospirales 1 CAG-272	unclassified Oscillospirales 1 CAG-272	Oscillospirales 1 CAG-272	Oscillospirales	Clostridia	Firmicutes	Bacteria
msp_0132	30	10	1.584829e-08 (8.219463e-08)	2.244123e-09 (1.402367e-08)	0.000000e+00 (0e+00-8.524614e-07)	0.000000e+00 (0.000000e+00-1.389866e-07)	0.1376	0.000574636	0.0248735	yes	MS	-0.112604	0.052957	0.0689927	Coprobacillus cateniformis	Coprobacillus	Erysipelatoclostridiaceae	Erysipelotrichales	Bacilli	Firmicutes	Bacteria
msp_1219	36	64	1.315712e-08 (4.855220e-08)	2.294935e-08 (7.236563e-08)	0.000000e+00 (0e+00-3.640246e-07)	0.000000e+00 (0.000000e+00-5.688441e-07)	-0.193755	0.000625517	0.0252709	yes	HC	-0.0802174	0.168669	0.207751	Veillonella rogosae	Veillonella	Veillonellaceae	Veillonellales	Negativicutes	Firmicutes	Bacteria
msp_0274	33	12	1.378557e-08 (6.023613e-08)	7.978551e-09 (4.931138e-08)	0.000000e+00 (0e+00-6.539316e-07)	0.000000e+00 (0.000000e+00-4.548941e-07)	0.141344	0.000767184	0.0281702	yes	MS	-0.376553	2.09519e-11	9.13442e-11	Sellimonas intestinalis == Drancourtella massiliensis	Sellimonas	Lachnospiraceae J	Lachnospirales	Clostridia	Firmicutes	Bacteria
msp_0348	16	39	4.267261e-08 (1.640889e-07)	1.084939e-07 (2.878668e-07)	0.000000e+00 (0e+00-1.363760e-06)	0.000000e+00 (0.000000e+00-2.090902e-06)	-0.153123	0.000790252	0.0281702	yes	HC	0.420874	3.89012e-14	2.35741e-13	unclassified Christensenellales UBA7102	unclassified Christensenellales UBA7102	Christensenellales UBA7102	Christensenellales	Clostridia	Firmicutes	Bacteria
msp_0354	21	45	1.416519e-08 (5.379714e-08)	3.353362e-08 (9.988096e-08)	0.000000e+00 (0e+00-3.769338e-07)	0.000000e+00 (0.000000e+00-9.163013e-07)	-0.162573	0.000906509	0.0305191	yes	HC	0.555066	2.54857e-25	5.51584e-24	unclassified Christensenellales CAG-74	unclassified Christensenellales CAG-74	Christensenellales CAG-74	Christensenellales	Clostridia	Firmicutes	Bacteria
msp_0861	145	141	1.398542e-07 (2.084376e-07)	8.193193e-08 (1.064891e-07)	8.205003e-08 (0e+00-1.263893e-06)	3.963713e-08 (0.000000e+00-6.904907e-07)	0.221101	0.00100842	0.0321634	yes	MS	-0.404836	4.22143e-13	2.32562e-12	unclassified Dysosmobacter - Oscillibacter	Dysosmobacter - Oscillibacter	Oscillospiraceae	Oscillospirales	Clostridia	Firmicutes	Bacteria
msp_0850	34	63	1.035555e-07 (4.193490e-07)	2.019397e-07 (1.396157e-06)	0.000000e+00 (0e+00-4.109299e-06)	0.000000e+00 (0.000000e+00-1.689991e-05)	-0.179145	0.00140829	0.0426711	yes	HC	0.542939	4.29217e-24	7.43158e-23	unclassified Oscillospirales 5 CAG-110	Oscillospirales 5 CAG-110	Oscillospirales 5	Oscillospirales	Clostridia	Firmicutes	Bacteria
msp_1649	39	18	1.418960e-08 (3.260552e-08)	6.368251e-09 (2.510205e-08)	0.000000e+00 (0e+00-1.906071e-07)	0.000000e+00 (0.000000e+00-1.868069e-07)	0.146183	0.00158506	0.0444446	yes	MS	0.0496181	0.395006	0.450797	[Clostridiales] bacterium UBA1390	unclassified Lachnospirales	unclassified Lachnospirales	Lachnospirales	Clostridia	Firmicutes	Bacteria
msp_0337	74	48	3.684160e-08 (8.117143e-08)	2.221944e-08 (6.232424e-08)	2.523867e-09 (0e+00-5.086836e-07)	0.000000e+00 (0.000000e+00-5.220907e-07)	0.189098	0.00163188	0.0444446	yes	MS	0.0799106	0.170309	0.209163	[Eubacterium] sp. 38_16 & CAG:146	Anaerobutyricum	Lachnospiraceae A	Lachnospirales	Clostridia	Firmicutes	Bacteria
msp_1381	101	84	2.654507e-08 (3.580200e-08)	1.741515e-08 (3.725012e-08)	1.542571e-08 (0e+00-1.751516e-07)	6.229292e-09 (0.000000e+00-2.940309e-07)	0.205533	0.00168684	0.0444446	yes	MS	-0.511741	3.70745e-21	4.68066e-20	Agathobaculum sp. Marseille-P4005	Agathobaculum	Butyricicoccaceae	Oscillospirales	Clostridia	Firmicutes	Bacteria
msp_1584	64	37	2.034218e-08 (3.992364e-08)	1.104551e-08 (2.915321e-08)	0.000000e+00 (0e+00-2.001318e-07)	0.000000e+00 (0.000000e+00-2.239202e-07)	0.174397	0.00214799	0.0542368	yes	MS	-0.192088	0.000894369	0.00154412	Pseudoflavonifractor capillosus	Pseudoflavonifractor	Oscillospirales 6	Oscillospirales	Clostridia	Firmicutes	Bacteria
msp_0766	101	80	1.250118e-07 (1.961384e-07)	6.933151e-08 (1.468012e-07)	3.153427e-08 (0e+00-1.156904e-06)	7.012345e-09 (0.000000e+00-1.323043e-06)	0.198868	0.00230284	0.0558209	yes	MS	0.265598	3.59234e-06	8.18404e-06	unclassified Dysosmobacter - Oscillibacter	Dysosmobacter - Oscillibacter	Oscillospiraceae	Oscillospirales	Clostridia	Firmicutes	Bacteria
msp_1339	77	55	3.101287e-08 (6.490824e-08)	1.340509e-08 (2.551773e-08)	8.541445e-09 (0e+00-5.618521e-07)	0.000000e+00 (0.000000e+00-1.547908e-07)	0.184578	0.00258685	0.0571173	yes	MS	-0.275523	1.48151e-06	3.45306e-06	Gordonibacter urolithinfaciens	Gordonibacter	Eggerthellaceae	Coriobacteriales	Coriobacteriia	Actinobacteriota	Bacteria
msp_0867	8	24	1.178901e-08 (9.330240e-08)	2.860820e-08 (1.087597e-07)	0.000000e+00 (0e+00-1.052718e-06)	0.000000e+00 (0.000000e+00-1.014921e-06)	-0.109112	0.00261388	0.0571173	yes	HC	0.2921	3.11695e-07	7.90323e-07	unclassified Oscillospirales 5 CAG-110	Oscillospirales 5 CAG-110	Oscillospirales 5	Oscillospirales	Clostridia	Firmicutes	Bacteria
msp_0553	68	92	8.250904e-08 (1.575767e-07)	1.808215e-07 (3.704109e-07)	0.000000e+00 (0e+00-9.787536e-07)	3.812940e-08 (0.000000e+00-2.807352e-06)	-0.191746	0.00269375	0.0571173	yes	HC	0.546091	2.08312e-24	3.82536e-23	unclassified Christensenellales CAG-74	unclassified Christensenellales CAG-74	Christensenellales CAG-74	Christensenellales	Clostridia	Firmicutes	Bacteria
msp_0842	35	15	1.880542e-08 (6.045721e-08)	1.459751e-08 (7.448518e-08)	0.000000e+00 (0e+00-5.338444e-07)	0.000000e+00 (0.000000e+00-7.274098e-07)	0.131072	0.00282533	0.0571173	yes	MS	0.0511825	0.380255	0.436429	unclassified Christensenellales QALW01	unclassified Christensenellales QALW01	Christensenellales QALW01	Christensenellales	Clostridia	Firmicutes	Bacteria
msp_0461	34	59	1.438036e-07 (4.527662e-07)	2.417508e-07 (6.127500e-07)	0.000000e+00 (0e+00-3.444339e-06)	0.000000e+00 (0.000000e+00-4.550294e-06)	-0.165267	0.00282759	0.0571173	yes	HC	0.515745	1.61791e-21	2.17878e-20	[Clostridiales] bacterium CIM:MAG 701	Oscillospirales 4 UBA1777	Oscillospirales 4	Oscillospirales	Clostridia	Firmicutes	Bacteria
msp_0730	16	37	1.941275e-07 (8.269389e-07)	1.944601e-07 (6.648281e-07)	0.000000e+00 (0e+00-5.780895e-06)	0.000000e+00 (0.000000e+00-5.888543e-06)	-0.132944	0.0031002	0.0598127	yes	HC	0.459655	7.03243e-17	6.08808e-16	unclassified Clostridiales 1e	unclassified Clostridiales 1e	Clostridiales 1e	Clostridiales 1	Clostridia	Firmicutes	Bacteria
msp_0673	8	24	2.012736e-08 (1.264968e-07)	3.336376e-08 (1.608740e-07)	0.000000e+00 (0e+00-1.013555e-06)	0.000000e+00 (0.000000e+00-1.400545e-06)	-0.107012	0.00315843	0.0598127	yes	HC	0.355897	2.88552e-10	1.0861e-09	unclassified Oscillospirales 1 CAG-272	unclassified Oscillospirales 1 CAG-272	Oscillospirales 1 CAG-272	Oscillospirales	Clostridia	Firmicutes	Bacteria
msp_1389	20	40	3.736314e-08 (1.535655e-07)	7.575169e-08 (1.978615e-07)	0.000000e+00 (0e+00-1.170465e-06)	0.000000e+00 (0.000000e+00-1.262844e-06)	-0.138605	0.0033376	0.0612905	yes	HC	0.377997	1.73184e-11	7.77403e-11	unclassified Bacilli RFN20 CAG-449	unclassified Bacilli RFN20 CAG-449	Bacilli RFN20 CAG-449	Bacilli RFN20	Bacilli	Firmicutes	Bacteria
msp_0340	135	126	9.112751e-08 (1.650535e-07)	6.743797e-08 (1.491219e-07)	3.223543e-08 (0e+00-1.178919e-06)	2.015646e-08 (0.000000e+00-1.252654e-06)	0.196129	0.0035109	0.0625766	yes	MS	-0.142624	0.0140502	0.0203208	[Clostridium] leptum	Acutalibacteraceae 3	Acutalibacteraceae	Clostridiales	Clostridia	Firmicutes	Bacteria
msp_1461	96	83	2.828294e-08 (4.108809e-08)	1.373009e-08 (1.880401e-08)	1.286645e-08 (0e+00-2.024997e-07)	8.350796e-09 (0.000000e+00-9.710597e-08)	0.186359	0.00422213	0.0731031	yes	MS	0.156844	0.00685556	0.0103345	unclassified Acutalibacteraceae 3	Acutalibacteraceae 3	Acutalibacteraceae	Clostridiales	Clostridia	Firmicutes	Bacteria
msp_0314	96	76	1.777588e-07 (6.777782e-07)	5.156162e-08 (1.514018e-07)	1.552343e-08 (0e+00-6.617467e-06)	5.171711e-09 (0.000000e+00-1.255344e-06)	0.18435	0.00439769	0.0740278	yes	MS	0.347885	7.59487e-10	2.73958e-09	unclassified Christensenellales CAG-74	unclassified Christensenellales CAG-74	Christensenellales CAG-74	Christensenellales	Clostridia	Firmicutes	Bacteria
msp_0110	136	132	6.334909e-07 (6.646955e-07)	4.663842e-07 (6.103220e-07)	4.302000e-07 (0e+00-3.686464e-06)	2.799406e-07 (0.000000e+00-4.561371e-06)	0.18992	0.00472089	0.0750028	yes	MS	-0.153442	0.00818291	0.0122139	Bilophila wadsworthia	Bilophila	Desulfovibrionaceae	Desulfovibrionales	Desulfovibrionia	Desulfobacterota	Bacteria
msp_0103	40	22	6.867261e-09 (2.325225e-08)	1.610491e-09 (4.736313e-09)	0.000000e+00 (0e+00-2.394864e-07)	0.000000e+00 (0.000000e+00-2.839469e-08)	0.135135	0.00472876	0.0750028	yes	MS	-0.352706	4.25654e-10	1.58249e-09	[Clostridium] innocuum	Absiella-Longicatena	Erysipelotrichaceae	Erysipelotrichales	Bacilli	Firmicutes	Bacteria
msp_0613	68	46	1.334538e-07 (2.990690e-07)	4.764727e-08 (1.006743e-07)	0.000000e+00 (0e+00-1.749043e-06)	0.000000e+00 (0.000000e+00-4.666352e-07)	0.165814	0.00488605	0.0750028	yes	MS	0.302799	1.07981e-07	2.88266e-07	unclassified Christensenellales UBA7102	unclassified Christensenellales UBA7102	Christensenellales UBA7102	Christensenellales	Clostridia	Firmicutes	Bacteria
msp_1342	52	81	5.390197e-08 (1.305798e-07)	6.638429e-08 (1.317810e-07)	0.000000e+00 (0e+00-8.433441e-07)	1.114286e-08 (0.000000e+00-8.165399e-07)	-0.17248	0.00495068	0.0750028	yes	HC	0.462866	4.01743e-17	3.58024e-16	unclassified Oscillospirales 5 CAG-110	Oscillospirales 5 CAG-110	Oscillospirales 5	Oscillospirales	Clostridia	Firmicutes	Bacteria
msp_0978	28	12	2.972262e-08 (8.581536e-08)	8.793134e-09 (3.438788e-08)	0.000000e+00 (0e+00-5.720111e-07)	0.000000e+00 (0.000000e+00-2.054403e-07)	0.110391	0.00574146	0.0848576	yes	MS	0.0473975	0.416526	0.470046	unclassified Peptococcaceae	unclassified Peptococcaceae	Peptococcaceae	Peptococcales	Peptococcia	Firmicutes	Bacteria
msp_0169	54	78	1.425117e-07 (3.619325e-07)	2.115617e-07 (3.996890e-07)	0.000000e+00 (0e+00-2.614164e-06)	1.294759e-08 (0.000000e+00-2.440150e-06)	-0.168736	0.00588122	0.0848576	yes	HC	0.363146	1.17415e-10	4.74357e-10	[Roseburia] sp. CAG:197	Agathobacter	Lachnospiraceae C	Lachnospirales	Clostridia	Firmicutes	Bacteria
msp_1702	15	34	3.476362e-09 (1.728019e-08)	4.228398e-09 (1.075520e-08)	0.000000e+00 (0e+00-1.892356e-07)	0.000000e+00 (0.000000e+00-7.673202e-08)	-0.119522	0.00603933	0.0851124	yes	HC	0.0217653	0.709205	0.750049	Streptococcus australis	Streptococcus	Streptococcaceae	Lactobacillales	Bacilli	Firmicutes	Bacteria
msp_1589	41	64	1.084270e-06 (3.763711e-06)	1.327430e-06 (3.101213e-06)	0.000000e+00 (0e+00-2.814227e-05)	0.000000e+00 (0.000000e+00-2.558076e-05)	-0.157323	0.00622662	0.0857575	yes	HC	0.312507	3.97429e-08	1.14143e-07	unclassified	unclassified	unclassified	unclassified	unclassified	unclassified	unclassified
msp_0454	73	50	5.984799e-08 (3.186765e-07)	3.013397e-08 (1.050791e-07)	0.000000e+00 (0e+00-3.789019e-06)	0.000000e+00 (0.000000e+00-9.917729e-07)	0.162436	0.0069341	0.0916906	no	NS	0.176882	0.00225487	0.00368316	unclassified Clostridium	Clostridium	Clostridiaceae	Clostridiales	Clostridia	Firmicutes	Bacteria
msp_1060c	139	145	3.694205e-07 (6.036629e-07)	2.237216e-07 (3.109256e-07)	1.632526e-07 (0e+00-3.905182e-06)	9.349319e-08 (0.000000e+00-1.988196e-06)	0.181474	0.00696001	0.0916906	yes	MS	0.182332	0.00163196	0.0027021	unclassified Flavonifractor	Flavonifractor	Oscillospirales 6	Oscillospirales	Clostridia	Firmicutes	Bacteria
msp_0050	142	143	2.933388e-07 (2.507225e-07)	2.249203e-07 (1.970822e-07)	2.424694e-07 (0e+00-1.362425e-06)	1.561202e-07 (0.000000e+00-9.951919e-07)	0.18088	0.00714728	0.0921543	yes	MS	0.0330241	0.571449	0.623961	Anaerobutyricum hallii	Anaerobutyricum	Lachnospiraceae A	Lachnospirales	Clostridia	Firmicutes	Bacteria
msp_0533	30	50	1.034149e-07 (4.874349e-07)	1.814276e-07 (6.133196e-07)	0.000000e+00 (0e+00-4.420710e-06)	0.000000e+00 (0.000000e+00-4.664828e-06)	-0.140522	0.00753421	0.0947955	yes	HC	0.340837	1.73996e-09	5.95715e-09	unclassified Agathobacter	Agathobacter	Lachnospiraceae C	Lachnospirales	Clostridia	Firmicutes	Bacteria
msp_1323	123	135	1.516980e-07 (1.838135e-07)	1.903990e-07 (1.823691e-07)	1.029959e-07 (0e+00-1.249968e-06)	1.555425e-07 (0.000000e+00-1.279252e-06)	-0.178461	0.00789206	0.0947955	yes	HC	0.314704	3.15392e-08	9.18883e-08	unclassified Lawsonibacter	Lawsonibacter	Oscillospirales 6	Oscillospirales	Clostridia	Firmicutes	Bacteria
msp_0943	17	35	1.037506e-07 (6.387745e-07)	7.977879e-08 (2.413136e-07)	0.000000e+00 (0e+00-6.780402e-06)	0.000000e+00 (0.000000e+00-1.853879e-06)	-0.118289	0.00800357	0.0947955	yes	HC	0.457255	1.06456e-16	8.83728e-16	unclassified Clostridiales 1b	unclassified Clostridiales 1b	Clostridiales 1b	Clostridiales 1	Clostridia	Firmicutes	Bacteria
msp_0439	8	22	2.878129e-08 (1.875758e-07)	7.564531e-08 (3.159561e-07)	0.000000e+00 (0e+00-2.080879e-06)	0.000000e+00 (0.000000e+00-2.419096e-06)	-0.0933163	0.00807167	0.0947955	yes	HC	0.0853929	0.142753	0.177271	unclassified Alistipes	Alistipes	Rikenellaceae	Bacteroidales	Bacteroidia	Bacteroidota	Bacteria
msp_0561	39	62	1.597615e-08 (4.500071e-08)	3.051514e-08 (8.187163e-08)	0.000000e+00 (0e+00-3.546351e-07)	0.000000e+00 (0.000000e+00-6.394946e-07)	-0.150018	0.00829443	0.0947955	yes	HC	0.394324	1.88239e-12	9.58595e-12	unclassified Lachnospiraceae G	unclassified Lachnospiraceae G	Lachnospiraceae G	Lachnospirales	Clostridia	Firmicutes	Bacteria
msp_0058	55	37	8.114442e-08 (2.649635e-07)	3.422608e-08 (1.487774e-07)	0.000000e+00 (0e+00-1.967480e-06)	0.000000e+00 (0.000000e+00-1.236843e-06)	0.145407	0.008381	0.0947955	yes	MS	-0.50664	1.04971e-20	1.20023e-19	[Ruminococcus] gnavus	Mediterraneibacter	Lachnospiraceae J	Lachnospirales	Clostridia	Firmicutes	Bacteria
msp_0522	89	70	2.199793e-08 (5.444840e-08)	1.149439e-08 (2.822238e-08)	5.419392e-09 (0e+00-4.810060e-07)	0.000000e+00 (0.000000e+00-1.860542e-07)	0.168097	0.00844712	0.0947955	yes	MS	-0.458459	8.64924e-17	7.38231e-16	Anaerotruncus colihominis	Anaerotruncus	Ruminococcaceae	Clostridiales	Clostridia	Firmicutes	Bacteria
msp_0159	38	60	1.243647e-07 (1.079671e-06)	7.886248e-08 (2.177897e-07)	0.000000e+00 (0e+00-1.311166e-05)	0.000000e+00 (0.000000e+00-1.400338e-06)	-0.14664	0.00918922	0.0973897	yes	HC	0.476621	3.41142e-18	3.33438e-17	Victivallis vadensis	Victivallis	Victivallaceae	Victivallales	Lentisphaeria	Verrucomicrobiota	Bacteria
msp_1515	65	43	1.851768e-08 (3.431859e-08)	1.406597e-08 (3.904444e-08)	0.000000e+00 (0e+00-1.899241e-07)	0.000000e+00 (0.000000e+00-2.701991e-07)	0.150703	0.00936551	0.0973897	yes	MS	-0.0705482	0.226229	0.273098	unclassified Enterocloster	Enterocloster	Lachnospiraceae I	Lachnospirales	Clostridia	Firmicutes	Bacteria
msp_0052	27	12	2.207343e-08 (1.714003e-07)	7.017974e-09 (4.664980e-08)	0.000000e+00 (0e+00-2.061345e-06)	0.000000e+00 (0.000000e+00-4.978630e-07)	0.102721	0.00936717	0.0973897	yes	MS	-0.410279	1.90655e-13	1.11352e-12	Blautia sp. CAG:257	Blautia A	Lachnospiraceae K	Lachnospirales	Clostridia	Firmicutes	Bacteria
msp_0729	36	56	8.282111e-08 (3.680675e-07)	1.268255e-07 (3.271758e-07)	0.000000e+00 (0e+00-3.691166e-06)	0.000000e+00 (0.000000e+00-2.161620e-06)	-0.142896	0.00957578	0.0973897	yes	HC	0.531588	5.44954e-23	8.67203e-22	[Ruminococcaceae] bacterium CIM:MAG 1170_1	unclassified Oscillospirales 1 CAG-272	Oscillospirales 1 CAG-272	Oscillospirales	Clostridia	Firmicutes	Bacteria
msp_0076	147	147	7.424605e-07 (6.535175e-07)	6.349354e-07 (6.710868e-07)	5.868294e-07 (0e+00-3.574396e-06)	4.356997e-07 (0.000000e+00-4.544243e-06)	0.174078	0.00963525	0.0973897	yes	MS	-0.269013	2.65906e-06	6.10375e-06	Blautia wexlerae	Blautia A	Lachnospiraceae K	Lachnospirales	Clostridia	Firmicutes	Bacteria
msp_0141	139	141	3.829219e-07 (4.609840e-07)	2.673931e-07 (4.214211e-07)	2.155547e-07 (0e+00-2.738618e-06)	1.292892e-07 (0.000000e+00-2.862437e-06)	0.173713	0.00978256	0.0973897	yes	MS	-0.213456	0.000215925	0.000400155	Blautia massiliensis	Blautia A	Lachnospiraceae K	Lachnospirales	Clostridia	Firmicutes	Bacteria
msp_1564	57	79	2.976424e-08 (7.592680e-08)	3.683830e-08 (5.693674e-08)	0.000000e+00 (0e+00-6.806634e-07)	9.514661e-09 (0.000000e+00-3.842497e-07)	-0.159377	0.00980325	0.0973897	no	NS	0.630827	2.96524e-34	2.15501e-32	unclassified Christensenellales CAG-74	unclassified Christensenellales CAG-74	Christensenellales CAG-74	Christensenellales	Clostridia	Firmicutes	Bacteria
msp_1066	8	22	1.068784e-07 (5.175734e-07)	1.487849e-07 (4.899003e-07)	0.000000e+00 (0e+00-4.190032e-06)	0.000000e+00 (0.000000e+00-2.931250e-06)	-0.0907597	0.00998222	0.0974602	no	NS	0.45373	1.94581e-16	1.59346e-15	unclassified Bacilli RF39 UBA5348 CAG-1193	Bacilli RF39 UBA5348 CAG-1193	Bacilli RF39 UBA5348	Bacilli RF39	Bacilli	Firmicutes	Bacteria
msp_0480	86	103	1.908613e-07 (6.873596e-07)	5.271851e-07 (2.163211e-06)	1.310960e-08 (0e+00-7.485934e-06)	3.401058e-08 (0.000000e+00-2.307108e-05)	-0.168554	0.0102329	0.0974602	yes	HC	0.235308	4.33559e-05	8.69989e-05	unclassified Lachnospiraceae G	unclassified Lachnospiraceae G	Lachnospiraceae G	Lachnospirales	Clostridia	Firmicutes	Bacteria
msp_1302	98	121	3.139771e-07 (4.530337e-07)	4.384509e-07 (6.883191e-07)	1.623283e-07 (0e+00-3.133260e-06)	2.745254e-07 (0.000000e+00-4.969299e-06)	-0.171019	0.0102928	0.0974602	yes	HC	0.346729	8.71367e-10	3.09334e-09	unclassified Oscillospirales 5 CAG-170	Oscillospirales 5 CAG-170	Oscillospirales 5	Oscillospirales	Clostridia	Firmicutes	Bacteria
msp_0066	32	16	1.024259e-07 (4.276163e-07)	7.130432e-08 (4.877207e-07)	0.000000e+00 (0e+00-3.554182e-06)	0.000000e+00 (0.000000e+00-4.810519e-06)	0.109752	0.0109995	0.102549	no	NS	-0.508229	7.60423e-21	9.03562e-20	[Clostridium] sp. AT4	Enterocloster	Lachnospiraceae I	Lachnospirales	Clostridia	Firmicutes	Bacteria
msp_1043	13	28	7.433238e-08 (3.255381e-07)	2.514251e-07 (9.285944e-07)	0.000000e+00 (0e+00-2.803195e-06)	0.000000e+00 (0.000000e+00-8.044422e-06)	-0.101625	0.0118692	0.108472	no	NS	0.531479	5.58101e-23	8.67203e-22	[Mycoplasma] sp. CAG:611	Bacilli RF39 CAG-611 CAG-611	Bacilli RF39 CAG-611	Bacilli RF39	Bacilli	Firmicutes	Bacteria
msp_0970	12	27	8.001275e-09 (3.724479e-08)	1.172041e-08 (3.255612e-08)	0.000000e+00 (0e+00-2.882563e-07)	0.000000e+00 (0.000000e+00-2.223032e-07)	-0.0992513	0.0120544	0.108472	no	NS	0.172107	0.00297113	0.00473817	Collinsella bouchesdurhonensis	Collinsella	Coriobacteriaceae	Coriobacteriales	Coriobacteriia	Actinobacteriota	Bacteria
msp_0955	33	57	1.157074e-06 (4.519004e-06)	4.163484e-07 (1.081780e-06)	0.000000e+00 (0e+00-2.878480e-05)	0.000000e+00 (0.000000e+00-6.645848e-06)	-0.137281	0.0121717	0.108472	no	NS	0.388429	4.25449e-12	2.07921e-11	Firmicutes bacterium CAG:345	unclassified Bacilli RFN20 CAG-288	Bacilli RFN20 CAG-288	Bacilli RFN20	Bacilli	Firmicutes	Bacteria
msp_0009	91	78	7.201888e-08 (1.909645e-07)	3.447159e-08 (1.324155e-07)	1.165196e-08 (0e+00-1.438061e-06)	4.517709e-09 (0.000000e+00-1.430810e-06)	0.160701	0.0127731	0.112181	no	NS	-0.602184	1.35251e-30	5.46416e-29	Enterocloster bolteae	Enterocloster	Lachnospiraceae I	Lachnospirales	Clostridia	Firmicutes	Bacteria
msp_1279	119	100	1.116743e-07 (1.381130e-07)	8.058171e-08 (9.776970e-08)	7.728486e-08 (0e+00-1.174803e-06)	5.264850e-08 (0.000000e+00-4.460363e-07)	0.165084	0.0132579	0.114775	no	NS	-0.133913	0.0211909	0.029386	unclassified Acutalibacteraceae 3	Acutalibacteraceae 3	Acutalibacteraceae	Clostridiales	Clostridia	Firmicutes	Bacteria
msp_0056	66	50	8.407753e-08 (7.021806e-07)	7.763572e-09 (1.973526e-08)	0.000000e+00 (0e+00-8.510423e-06)	0.000000e+00 (0.000000e+00-1.675286e-07)	0.144814	0.0144511	0.122901	no	NS	-0.427936	1.30701e-14	8.60924e-14	unclassified Enterocloster	Enterocloster	Lachnospiraceae I	Lachnospirales	Clostridia	Firmicutes	Bacteria
msp_0436	143	139	2.158404e-07 (2.872438e-07)	1.826215e-07 (4.171862e-07)	1.191838e-07 (0e+00-1.539144e-06)	7.147441e-08 (0.000000e+00-4.395393e-06)	0.164217	0.0146021	0.122901	no	NS	0.129512	0.0258694	0.0353207	Blautia obeum	Blautia A	Lachnospiraceae K	Lachnospirales	Clostridia	Firmicutes	Bacteria
msp_0333	20	36	1.016861e-07 (8.952657e-07)	7.522893e-08 (2.928489e-07)	0.000000e+00 (0e+00-1.075907e-05)	0.000000e+00 (0.000000e+00-2.718351e-06)	-0.111304	0.0154448	0.127575	no	NS	0.145373	0.0122858	0.0178971	Lactobacillus ruminis	Lactobacillus B	Lactobacillaceae	Lactobacillales	Bacilli	Firmicutes	Bacteria
msp_0676	14	28	3.489723e-08 (1.712346e-07)	8.050114e-08 (2.155144e-07)	0.000000e+00 (0e+00-1.709717e-06)	0.000000e+00 (0.000000e+00-1.277569e-06)	-0.0987034	0.0155785	0.127575	no	NS	0.486145	5.78818e-19	5.84606e-18	unclassified Oscillospirales 1 CAG-272	unclassified Oscillospirales 1 CAG-272	Oscillospirales 1 CAG-272	Oscillospirales	Clostridia	Firmicutes	Bacteria
msp_0777	102	124	9.776363e-07 (1.269616e-06)	1.280361e-06 (1.522203e-06)	4.765442e-07 (0e+00-5.976895e-06)	7.596659e-07 (0.000000e+00-1.042957e-05)	-0.16061	0.0162047	0.129328	no	NS	0.567173	1.35203e-26	3.71314e-25	[Clostridiales] bacterium RUG303 & RUG439 & RUG453 / Firmicutes bacterium CAG:129	Oscillospiraceae CAG-129	Oscillospiraceae	Oscillospirales	Clostridia	Firmicutes	Bacteria
msp_0908	106	95	7.216546e-08 (9.504075e-08)	5.200097e-08 (8.938415e-08)	3.770238e-08 (0e+00-4.714922e-07)	2.043040e-08 (0.000000e+00-5.757671e-07)	0.158966	0.0162193	0.129328	no	NS	-0.117088	0.0441287	0.0582614	unclassified Christensenellales QAND01	unclassified Christensenellales QAND01	Christensenellales QAND01	Christensenellales	Clostridia	Firmicutes	Bacteria
msp_0451	13	28	2.515695e-08 (1.392518e-07)	4.248721e-08 (1.874396e-07)	0.000000e+00 (0e+00-1.413792e-06)	0.000000e+00 (0.000000e+00-1.734405e-06)	-0.096786	0.0165685	0.130396	no	NS	0.343153	1.32809e-09	4.59898e-09	unclassified Ruminococcus	Ruminococcus	Ruminococcaceae	Clostridiales	Clostridia	Firmicutes	Bacteria
msp_1062	68	91	1.666336e-07 (3.594500e-07)	1.908518e-07 (3.048282e-07)	0.000000e+00 (0e+00-2.041720e-06)	3.707824e-08 (0.000000e+00-1.671592e-06)	-0.149927	0.0188291	0.14529	no	NS	0.448946	4.36331e-16	3.38995e-15	unclassified Dysosmobacter - Oscillibacter	Dysosmobacter - Oscillibacter	Oscillospiraceae	Oscillospirales	Clostridia	Firmicutes	Bacteria
msp_0655	136	138	6.881114e-08 (8.029300e-08)	4.972843e-08 (4.994539e-08)	4.593913e-08 (0e+00-6.487455e-07)	3.504948e-08 (0.000000e+00-2.998307e-07)	0.157779	0.0189405	0.14529	no	NS	0.0167709	0.773854	0.810074	[Ruminococcus] sp. 2789STDY5608817 / [Eubacterium] sp. 2789STDY5834872	unclassified Lachnospiraceae J	Lachnospiraceae J	Lachnospirales	Clostridia	Firmicutes	Bacteria
msp_0185	51	33	1.843690e-08 (5.639999e-08)	1.150113e-08 (4.048291e-08)	0.000000e+00 (0e+00-5.023249e-07)	0.000000e+00 (0.000000e+00-3.144045e-07)	0.12395	0.0204931	0.155235	no	NS	0.0563479	0.333988	0.386254	unclassified Eisenbergiella	Eisenbergiella	Lachnospiraceae G	Lachnospirales	Clostridia	Firmicutes	Bacteria
msp_0313	65	86	2.099899e-08 (4.506325e-08)	3.474841e-08 (8.622170e-08)	0.000000e+00 (0e+00-2.905836e-07)	1.163359e-08 (0.000000e+00-8.451255e-07)	-0.145179	0.0215571	0.159576	no	NS	-0.0568043	0.330082	0.382465	Veillonella parvula	Veillonella	Veillonellaceae	Veillonellales	Negativicutes	Firmicutes	Bacteria
msp_1037	11	24	6.192242e-08 (4.143865e-07)	1.346185e-07 (6.197045e-07)	0.000000e+00 (0e+00-4.795357e-06)	0.000000e+00 (0.000000e+00-5.985753e-06)	-0.0866508	0.0216014	0.159576	no	NS	0.402864	5.6107e-13	3.00892e-12	unclassified Clostridiales 2a	unclassified Clostridiales 2a	Clostridiales 2a	Clostridiales 2	Clostridia	Firmicutes	Bacteria
msp_0596	98	115	1.232379e-06 (2.415529e-06)	1.328862e-06 (1.770263e-06)	2.147931e-07 (0e+00-1.711228e-05)	6.578256e-07 (0.000000e+00-1.027144e-05)	-0.152484	0.0218561	0.159576	no	NS	0.665433	3.20663e-39	4.85805e-37	[Clostridiales] bacterium UBA4696	Oscillospirales 5 CAG-170	Oscillospirales 5	Oscillospirales	Clostridia	Firmicutes	Bacteria
msp_0012	132	135	2.575345e-06 (3.482822e-06)	1.856274e-06 (2.034664e-06)	1.799901e-06 (0e+00-3.063097e-05)	1.245654e-06 (0.000000e+00-1.454145e-05)	0.153397	0.0224834	0.162202	no	NS	-0.095794	0.0999877	0.126234	Parabacteroides distasonis	Parabacteroides	Tannerellaceae	Bacteroidales	Bacteroidia	Bacteroidota	Bacteria
msp_1054	10	22	8.397995e-08 (5.361500e-07)	2.012369e-07 (7.367161e-07)	0.000000e+00 (0e+00-5.427486e-06)	0.000000e+00 (0.000000e+00-6.777678e-06)	-0.082542	0.0228107	0.162462	no	NS	0.403932	4.81106e-13	2.62658e-12	[Clostridium] sp. CAG:780	unclassified Clostridiales 2b	Clostridiales 2b	Clostridiales 2	Clostridia	Firmicutes	Bacteria
msp_0404	88	109	7.371719e-07 (1.384379e-06)	9.904039e-07 (1.850391e-06)	1.705158e-07 (0e+00-7.968268e-06)	3.609191e-07 (0.000000e+00-1.210556e-05)	-0.149927	0.0230667	0.162462	no	NS	0.555299	2.41173e-25	5.41299e-24	unclassified Oscillospirales 5 CAG-170	Oscillospirales 5 CAG-170	Oscillospirales 5	Oscillospirales	Clostridia	Firmicutes	Bacteria
msp_0647	74	52	3.645231e-08 (1.129233e-07)	3.441491e-08 (1.421210e-07)	2.618132e-09 (0e+00-1.188535e-06)	0.000000e+00 (0.000000e+00-1.316684e-06)	0.137327	0.0233237	0.162462	no	NS	0.0238952	0.682225	0.724043	Clostridia bacterium UC5.1-2E3	Lachnoclostridium	Lachnospiraceae I	Lachnospirales	Clostridia	Firmicutes	Bacteria
msp_0467	71	55	9.619961e-08 (3.281124e-07)	3.326615e-08 (1.038664e-07)	0.000000e+00 (0e+00-2.719659e-06)	0.000000e+00 (0.000000e+00-8.376387e-07)	0.135911	0.0247869	0.16883	no	NS	0.0724049	0.214214	0.259109	Firmicutes bacterium CAG:94	Acutalibacter	Acutalibacteraceae	Clostridiales	Clostridia	Firmicutes	Bacteria
msp_0471	100	94	1.356671e-07 (2.351458e-07)	7.340967e-08 (1.245615e-07)	5.303911e-08 (0e+00-1.791883e-06)	1.673622e-08 (0.000000e+00-7.095143e-07)	0.147827	0.0247951	0.16883	no	NS	0.120344	0.0385228	0.0511948	unclassified Oscillospirales 6 UBA9475	Oscillospirales 6 UBA9475	Oscillospirales 6	Oscillospirales	Clostridia	Firmicutes	Bacteria
msp_0005	108	98	3.626144e-07 (1.175162e-06)	1.146264e-07 (3.657350e-07)	2.429543e-08 (0e+00-8.226978e-06)	1.115041e-08 (0.000000e+00-3.580111e-06)	0.148192	0.025401	0.171033	no	NS	0.0755131	0.195137	0.237934	Escherichia coli	Escherichia	Enterobacteriaceae	Enterobacterales	Gammaproteobacteria	Proteobacteria	Bacteria
msp_0578	42	66	3.336754e-07 (8.030963e-07)	3.752568e-07 (8.668497e-07)	0.000000e+00 (0e+00-5.838448e-06)	0.000000e+00 (0.000000e+00-6.251113e-06)	-0.1292	0.0259105	0.172547	no	NS	0.35944	1.86476e-10	7.28292e-10	[Clostridium] sp. CAG:269	unclassified Clostridiales 2a	Clostridiales 2a	Clostridiales 2	Clostridia	Firmicutes	Bacteria
msp_1264c	46	31	1.484629e-08 (3.801496e-08)	6.565466e-09 (2.018226e-08)	0.000000e+00 (0e+00-2.470513e-07)	0.000000e+00 (0.000000e+00-1.781384e-07)	0.114865	0.0268211	0.176669	no	NS	-0.356591	2.65009e-10	1.00372e-09	Dielma fastidiosa	Dielma	Erysipelotrichaceae	Erysipelotrichales	Bacilli	Firmicutes	Bacteria
msp_0034	90	110	3.712830e-06 (6.046837e-06)	4.840425e-06 (7.169870e-06)	4.025060e-07 (0e+00-3.276956e-05)	1.397626e-06 (0.000000e+00-3.690487e-05)	-0.146001	0.0271732	0.176771	no	NS	0.526709	1.57795e-22	2.33228e-21	[Faecalibacterium] sp. CAG:74	unclassified Christensenellales CAG-74	Christensenellales CAG-74	Christensenellales	Clostridia	Firmicutes	Bacteria
msp_0679	75	95	1.188911e-07 (2.164717e-07)	1.509250e-07 (2.172918e-07)	4.846628e-09 (0e+00-1.702676e-06)	5.699440e-08 (0.000000e+00-1.273927e-06)	-0.142485	0.0274199	0.176771	no	NS	0.540918	6.79545e-24	1.12495e-22	unclassified Oscillospirales 1 CAG-272	unclassified Oscillospirales 1 CAG-272	Oscillospirales 1 CAG-272	Oscillospirales	Clostridia	Firmicutes	Bacteria
msp_0554	75	97	1.295309e-07 (2.328917e-07)	1.944147e-07 (4.702332e-07)	6.521453e-09 (0e+00-1.388252e-06)	5.117975e-08 (0.000000e+00-4.768149e-06)	-0.141755	0.028532	0.181526	no	NS	0.225045	9.39732e-05	0.000183112	Anaerostipes hadrus 2	Anaerostipes	Lachnospiraceae A	Lachnospirales	Clostridia	Firmicutes	Bacteria
msp_0380	141	139	1.061651e-07 (1.977541e-07)	1.313028e-07 (1.624505e-07)	4.805455e-08 (0e+00-1.461165e-06)	7.147431e-08 (0.000000e+00-9.449964e-07)	-0.147051	0.0287565	0.181526	no	NS	0.0491992	0.399013	0.453663	Streptococcus salivarius	Streptococcus	Streptococcaceae	Lactobacillales	Bacilli	Firmicutes	Bacteria
msp_0534	61	88	5.583316e-07 (2.173868e-06)	4.457680e-07 (9.938024e-07)	0.000000e+00 (0e+00-2.371835e-05)	4.725226e-08 (0.000000e+00-6.317344e-06)	-0.137053	0.0295931	0.184881	no	NS	0.411857	1.50989e-13	8.97051e-13	Firmicutes bacterium CAG:176_63_11	Oscillospiraceae CAG-129	Oscillospiraceae	Oscillospirales	Clostridia	Firmicutes	Bacteria
msp_0527	21	37	6.988870e-07 (3.095788e-06)	7.451888e-07 (2.202532e-06)	0.000000e+00 (0e+00-3.238024e-05)	0.000000e+00 (0.000000e+00-1.367130e-05)	-0.10094	0.0303293	0.185415	no	NS	0.319835	1.82433e-08	5.41933e-08	[Clostridium] sp. CAG:307	unclassified Acholeplasmatales	unclassified Acholeplasmatales	Acholeplasmatales	Bacilli	Firmicutes	Bacteria
msp_0977	126	125	1.196130e-07 (1.400756e-07)	8.651422e-08 (1.153576e-07)	7.244926e-08 (0e+00-6.145997e-07)	4.745117e-08 (0.000000e+00-7.136288e-07)	0.144996	0.0307824	0.185415	no	NS	-0.32256	1.35836e-08	4.13652e-08	[Flavonifractor] sp. 2789STDY5834895 & sp. 2789STDY5834937 / [Clostridium] sp. 2789STDY5608878	Lawsonibacter	Oscillospirales 6	Oscillospirales	Clostridia	Firmicutes	Bacteria
msp_0821	31	49	5.728008e-07 (2.363936e-06)	7.879716e-07 (2.393881e-06)	0.000000e+00 (0e+00-2.352957e-05)	0.000000e+00 (0.000000e+00-1.635212e-05)	-0.11345	0.0309853	0.185415	no	NS	0.585801	1.15656e-28	3.33749e-27	Firmicutes bacterium CAG:313	unclassified Bacilli ML615J-28 CAG-313	Bacilli ML615J-28 CAG-313	Bacilli ML615J-28	Bacilli	Firmicutes	Bacteria
msp_0027	103	98	1.650248e-06 (1.882868e-06)	1.162985e-06 (1.595495e-06)	1.031743e-06 (0e+00-7.903224e-06)	5.955320e-07 (0.000000e+00-7.236577e-06)	0.142531	0.031136	0.185415	no	NS	0.102366	0.0786908	0.100817	Parabacteroides merdae	Parabacteroides	Tannerellaceae	Bacteroidales	Bacteroidia	Bacteroidota	Bacteria
msp_0567	11	24	8.326049e-07 (3.687437e-06)	1.251542e-06 (9.330189e-06)	0.000000e+00 (0e+00-2.563832e-05)	0.000000e+00 (0.000000e+00-1.099386e-04)	-0.0812637	0.0312085	0.185415	no	NS	0.322818	1.3208e-08	4.04243e-08	Firmicutes bacterium CAG:475	unclassified Clostridiales 1c	Clostridiales 1c	Clostridiales 1	Clostridia	Firmicutes	Bacteria
msp_0345	59	74	8.157622e-07 (2.791806e-06)	1.215485e-06 (2.368182e-06)	0.000000e+00 (0e+00-3.005572e-05)	4.907408e-09 (0.000000e+00-1.439419e-05)	-0.131483	0.032187	0.189372	no	NS	0.372232	3.6833e-11	1.5609e-10	Faecalibacterium prausnitzii 8	Faecalibacterium	Ruminococcaceae	Clostridiales	Clostridia	Firmicutes	Bacteria
msp_0545	85	67	1.095612e-07 (2.968778e-07)	9.539421e-08 (3.090281e-07)	9.290774e-09 (0e+00-2.223749e-06)	0.000000e+00 (0.000000e+00-2.192023e-06)	0.135181	0.0326105	0.190019	no	NS	0.170504	0.00325441	0.00517631	[Pseudoflavonifractor] sp. An184	Lawsonibacter	Oscillospirales 6	Oscillospirales	Clostridia	Firmicutes	Bacteria
msp_0018	67	53	7.265672e-08 (3.751103e-07)	3.720134e-08 (2.031943e-07)	0.000000e+00 (0e+00-4.275188e-06)	0.000000e+00 (0.000000e+00-2.045524e-06)	0.12742	0.0330141	0.190539	no	NS	-0.299724	1.47096e-07	3.89257e-07	Eisenbergiella massiliensis	Eisenbergiella	Lachnospiraceae G	Lachnospirales	Clostridia	Firmicutes	Bacteria
msp_0953	17	30	4.438806e-08 (1.925429e-07)	7.661958e-08 (2.099350e-07)	0.000000e+00 (0e+00-1.694132e-06)	0.000000e+00 (0.000000e+00-1.111011e-06)	-0.0895727	0.036327	0.207681	no	NS	0.260718	5.48202e-06	1.23041e-05	unclassified Ruminococcaceae	unclassified Ruminococcaceae	Ruminococcaceae	Clostridiales	Clostridia	Firmicutes	Bacteria
msp_0643	13	25	1.971731e-08 (1.334645e-07)	2.293054e-08 (7.425509e-08)	0.000000e+00 (0e+00-1.510108e-06)	0.000000e+00 (0.000000e+00-5.311148e-07)	-0.0815833	0.0369128	0.209058	no	NS	0.314616	3.18343e-08	9.23043e-08	unclassified Oscillospirales 5 CAG-110	Oscillospirales 5 CAG-110	Oscillospirales 5	Oscillospirales	Clostridia	Firmicutes	Bacteria
msp_0697	51	70	1.017891e-08 (2.276841e-08)	1.580958e-08 (3.423820e-08)	0.000000e+00 (0e+00-1.260505e-07)	0.000000e+00 (0.000000e+00-2.253454e-07)	-0.124178	0.0381734	0.211378	no	NS	0.194401	0.000772183	0.00134081	Clostridium sp. CAG:221	Clostridium	Clostridiaceae	Clostridiales	Clostridia	Firmicutes	Bacteria
msp_0398	70	84	8.778930e-07 (3.861224e-06)	7.373591e-07 (1.206277e-06)	0.000000e+00 (0e+00-4.368175e-05)	7.974646e-08 (0.000000e+00-5.128394e-06)	-0.131392	0.0383217	0.211378	no	NS	0.708799	1.80846e-46	1.09592e-43	Clostridia bacterium CIM:MAG 635	unclassified Christensenellales CAG-138	Christensenellales CAG-138	Christensenellales	Clostridia	Firmicutes	Bacteria
msp_0509	63	50	7.342440e-08 (1.371384e-07)	3.740330e-08 (7.112806e-08)	0.000000e+00 (0e+00-7.696919e-07)	0.000000e+00 (0.000000e+00-4.721824e-07)	0.121713	0.0383689	0.211378	no	NS	-0.258491	6.62995e-06	1.46633e-05	Evtepia gabavorus	Evtepia	Oscillospirales 6	Oscillospirales	Clostridia	Firmicutes	Bacteria
msp_0510	38	25	1.102503e-08 (4.452161e-08)	4.001927e-09 (1.390945e-08)	0.000000e+00 (0e+00-5.057616e-07)	0.000000e+00 (0.000000e+00-1.286073e-07)	0.09916	0.0394128	0.215172	no	NS	-0.38103	1.15741e-11	5.31354e-11	Mediterraneibacter glycyrrhizinilyticum	Mediterraneibacter	Lachnospiraceae J	Lachnospirales	Clostridia	Firmicutes	Bacteria
msp_0876	12	24	4.649370e-08 (2.174383e-07)	1.326357e-07 (8.120289e-07)	0.000000e+00 (0e+00-1.569225e-06)	0.000000e+00 (0.000000e+00-8.397321e-06)	-0.0782505	0.0404565	0.218052	no	NS	0.410263	1.91098e-13	1.11352e-12	unclassified Oscillospiraceae CAG-129	Oscillospiraceae CAG-129	Oscillospiraceae	Oscillospirales	Clostridia	Firmicutes	Bacteria
msp_0208	146	145	3.539429e-07 (3.930193e-07)	2.430073e-07 (2.608941e-07)	1.972604e-07 (0e+00-2.024067e-06)	1.546746e-07 (0.000000e+00-2.287600e-06)	0.1376	0.0407493	0.218052	no	NS	-0.0462929	0.427482	0.480619	[Ruminococcus] sp. Marseille-P328 & Blautia sp. 2789STDY5608844 & sp. 2789STDY5608844	Blautia A	Lachnospiraceae K	Lachnospirales	Clostridia	Firmicutes	Bacteria
msp_0737	30	18	4.903946e-09 (1.336188e-08)	3.439616e-09 (2.029905e-08)	0.000000e+00 (0e+00-9.950131e-08)	0.000000e+00 (0.000000e+00-2.352006e-07)	0.0880205	0.0414461	0.218052	no	NS	-0.197606	0.000628218	0.00110991	unclassified Emergencia	Emergencia	Anaerovoracaceae	Peptostreptococcales	Clostridia	Firmicutes	Bacteria
msp_0237	61	80	7.824973e-08 (1.761554e-07)	9.927067e-08 (1.864624e-07)	0.000000e+00 (0e+00-1.110936e-06)	1.532039e-08 (0.000000e+00-1.005079e-06)	-0.126826	0.0415734	0.218052	no	NS	0.410079	1.96354e-13	1.13325e-12	[Roseburia] sp. CAG:182	Lachnospiraceae C EuR	Lachnospiraceae C	Lachnospirales	Clostridia	Firmicutes	Bacteria
msp_1173c	99	85	7.303102e-08 (1.052695e-07)	4.759428e-08 (6.792008e-08)	3.203429e-08 (0e+00-6.735848e-07)	1.329348e-08 (0.000000e+00-3.794581e-07)	0.133172	0.0417392	0.218052	no	NS	-0.279029	1.07438e-06	2.57341e-06	unclassified Oscillospiraceae	unclassified Oscillospiraceae	Oscillospiraceae	Oscillospirales	Clostridia	Firmicutes	Bacteria
msp_1541	73	56	1.237270e-08 (2.087635e-08)	1.056702e-08 (2.238058e-08)	0.000000e+00 (0e+00-1.097436e-07)	0.000000e+00 (0.000000e+00-1.214767e-07)	0.12363	0.0424063	0.219498	no	NS	-0.0670278	0.250307	0.298594	unclassified Lachnospiraceae H	unclassified Lachnospiraceae H	Lachnospiraceae H	Lachnospirales	Clostridia	Firmicutes	Bacteria
msp_0818	24	37	1.186917e-07 (4.020343e-07)	3.201594e-07 (9.755481e-07)	0.000000e+00 (0e+00-2.611055e-06)	0.000000e+00 (0.000000e+00-7.713389e-06)	-0.0963294	0.0427405	0.219498	no	NS	0.383279	8.56062e-12	3.99057e-11	[Clostridium] sp. CAG:302	Bacilli RF39 CAG-302 CAG-302	Bacilli RF39 CAG-302	Bacilli RF39	Bacilli	Firmicutes	Bacteria
msp_0903	117	132	1.047880e-06 (1.214219e-06)	1.347625e-06 (1.533571e-06)	7.548251e-07 (0e+00-6.842650e-06)	9.381788e-07 (0.000000e+00-8.643892e-06)	-0.134313	0.0453729	0.228668	no	NS	0.374252	2.83222e-11	1.22595e-10	Oscillibacter sp. 57_20	Dysosmobacter - Oscillibacter	Oscillospiraceae	Oscillospirales	Clostridia	Firmicutes	Bacteria
msp_0883	66	50	2.215732e-08 (4.050206e-08)	1.730073e-08 (4.291947e-08)	0.000000e+00 (0e+00-2.490465e-07)	0.000000e+00 (0.000000e+00-3.117766e-07)	0.118426	0.0454971	0.228668	no	NS	-0.258337	6.71767e-06	1.48033e-05	[Clostridium] spiroforme	Erysipelatoclostridium	Erysipelatoclostridiaceae	Erysipelotrichales	Bacilli	Firmicutes	Bacteria
msp_0855	46	34	6.558847e-08 (2.731180e-07)	1.173587e-08 (3.680305e-08)	0.000000e+00 (0e+00-2.644285e-06)	0.000000e+00 (0.000000e+00-2.613873e-07)	0.105004	0.0458691	0.228668	no	NS	0.253768	9.86671e-06	2.1128e-05	unclassified Oscillospiraceae	unclassified Oscillospiraceae	Oscillospiraceae	Oscillospirales	Clostridia	Firmicutes	Bacteria
msp_0424	69	81	2.627577e-08 (7.067142e-08)	3.119456e-08 (4.999086e-08)	0.000000e+00 (0e+00-6.913199e-07)	7.360324e-09 (0.000000e+00-3.859737e-07)	-0.125867	0.0460355	0.228668	no	NS	0.616339	2.34332e-32	1.18337e-30	unclassified Christensenellales CAG-74	unclassified Christensenellales CAG-74	Christensenellales CAG-74	Christensenellales	Clostridia	Firmicutes	Bacteria
msp_0361	57	75	8.412995e-08 (1.855560e-07)	1.690470e-07 (4.220909e-07)	0.000000e+00 (0e+00-1.230112e-06)	5.027202e-09 (0.000000e+00-3.068669e-06)	-0.121941	0.0465607	0.22895	no	NS	0.620048	7.8232e-33	4.74086e-31	Firmicutes bacterium CAG:170	Oscillospirales 5 CAG-170	Oscillospirales 5	Oscillospirales	Clostridia	Firmicutes	Bacteria
msp_1476	10	20	3.336712e-09 (3.028538e-08)	4.719866e-09 (1.870198e-08)	0.000000e+00 (0e+00-3.660901e-07)	0.000000e+00 (0.000000e+00-1.698995e-07)	-0.0699416	0.0471253	0.22895	no	NS	0.0909323	0.118506	0.148685	Haemophilus pittmaniae	Haemophilus	Pasteurellaceae	Enterobacterales	Gammaproteobacteria	Proteobacteria	Bacteria
msp_0107	147	147	7.404235e-07 (1.039684e-06)	5.801463e-07 (6.800818e-07)	4.544842e-07 (0e+00-9.886454e-06)	3.093693e-07 (0.000000e+00-4.045868e-06)	0.133446	0.0472257	0.22895	no	NS	-0.17582	0.00239901	0.00386996	Anaerostipes hadrus	Anaerostipes	Lachnospiraceae A	Lachnospirales	Clostridia	Firmicutes	Bacteria
msp_1126	20	10	4.737626e-09 (2.602967e-08)	9.800812e-10 (5.245408e-09)	0.000000e+00 (0e+00-2.678209e-07)	0.000000e+00 (0.000000e+00-5.276096e-08)	0.0692111	0.0494808	0.237979	no	NS	-0.0485919	0.404867	0.458597	Prevotella corporis	Prevotella	Prevotellaceae	Bacteroidales	Bacteroidia	Bacteroidota	Bacteria
msp_0276	31	19	3.977118e-08 (2.158907e-07)	1.904621e-08 (1.393761e-07)	0.000000e+00 (0e+00-2.097334e-06)	0.000000e+00 (0.000000e+00-1.607178e-06)	0.0860573	0.0499686	0.238433	no	NS	0.158227	0.00637342	0.0097287	Flavonifractor sp. An10	Flavonifractor	Oscillospirales 6	Oscillospirales	Clostridia	Firmicutes	Bacteria
msp_0399	25	41	4.494871e-07 (1.849072e-06)	5.399916e-07 (1.944232e-06)	0.000000e+00 (0e+00-1.334255e-05)	0.000000e+00 (0.000000e+00-1.387608e-05)	-0.095462	0.0514208	0.241568	no	NS	0.202675	0.000450339	0.000802664	Faecalibacterium prausnitzii 5	Faecalibacterium	Ruminococcaceae	Clostridiales	Clostridia	Firmicutes	Bacteria
msp_0086	46	33	3.421126e-08 (1.191756e-07)	6.598268e-09 (2.138030e-08)	0.000000e+00 (0e+00-7.697997e-07)	0.000000e+00 (0.000000e+00-1.904855e-07)	0.101991	0.0514228	0.241568	no	NS	-0.501819	2.76242e-20	3.10005e-19	[Clostridium] symbiosum	Lachnoclostridium	Lachnospiraceae I	Lachnospirales	Clostridia	Firmicutes	Bacteria
msp_0858	28	43	2.191025e-07 (9.223485e-07)	2.142421e-07 (7.379841e-07)	0.000000e+00 (0e+00-8.330554e-06)	0.000000e+00 (0.000000e+00-5.296912e-06)	-0.0978817	0.0519791	0.242303	no	NS	0.434853	4.37952e-15	3.12234e-14	[Clostridium] sp. CAG:433	Bacilli RF39 CAG-433 CAG-433	Bacilli RF39 CAG-433	Bacilli RF39	Bacilli	Firmicutes	Bacteria
msp_1201	11	22	9.146344e-08 (5.506586e-07)	5.791294e-08 (2.418800e-07)	0.000000e+00 (0e+00-5.907508e-06)	0.000000e+00 (0.000000e+00-1.739620e-06)	-0.0712199	0.052679	0.243691	no	NS	0.347954	7.53259e-10	2.73338e-09	unclassified Bacilli RF39 CAG-822 UBA3631	Bacilli RF39 CAG-822 UBA3631	Bacilli RF39 CAG-822	Bacilli RF39	Bacilli	Firmicutes	Bacteria
msp_0572	138	140	4.707959e-07 (6.376584e-07)	3.461599e-07 (3.478212e-07)	3.127217e-07 (0e+00-6.259444e-06)	2.255865e-07 (0.000000e+00-1.916103e-06)	0.129657	0.0538398	0.245967	no	NS	0.11801	0.0424764	0.0562024	[Lachnospira] sp. 2789STDY5834967 / Clostridiales bacterium KLE1615 & 41_12_two_minus	unclassified Lachnospiraceae H	Lachnospiraceae H	Lachnospirales	Clostridia	Firmicutes	Bacteria
msp_0592	75	95	3.696153e-07 (6.160622e-07)	4.319509e-07 (5.778830e-07)	7.918027e-09 (0e+00-4.143711e-06)	1.934165e-07 (0.000000e+00-3.489747e-06)	-0.124498	0.0539829	0.245967	no	NS	0.507336	9.11566e-21	1.06232e-19	unclassified Christensenellales CAG-74	unclassified Christensenellales CAG-74	Christensenellales CAG-74	Christensenellales	Clostridia	Firmicutes	Bacteria
msp_0269	13	24	7.047639e-08 (4.940092e-07)	9.065275e-08 (3.455381e-07)	0.000000e+00 (0e+00-5.474573e-06)	0.000000e+00 (0.000000e+00-2.624988e-06)	-0.0741417	0.0550658	0.247326	no	NS	0.406443	3.34354e-13	1.85888e-12	unclassified Oscillospirales 5 CAG-110	Oscillospirales 5 CAG-110	Oscillospirales 5	Oscillospirales	Clostridia	Firmicutes	Bacteria
msp_0452	62	90	5.220030e-07 (1.516397e-06)	3.686913e-07 (6.118835e-07)	0.000000e+00 (0e+00-1.294520e-05)	1.085151e-07 (0.000000e+00-4.191703e-06)	-0.121348	0.0550973	0.247326	no	NS	0.550186	8.05125e-25	1.57389e-23	unclassified Oscillospirales 4	unclassified Oscillospirales 4	Oscillospirales 4	Oscillospirales	Clostridia	Firmicutes	Bacteria
msp_0047	82	103	6.233203e-07 (1.410493e-06)	8.215959e-07 (1.658550e-06)	5.575054e-08 (0e+00-1.097348e-05)	1.548558e-07 (0.000000e+00-9.813149e-06)	-0.125091	0.0559959	0.249511	no	NS	0.339958	1.92669e-09	6.55939e-09	[Eubacterium] sp. CAG:115	Ruminococcaceae CAG-115	Ruminococcaceae	Clostridiales	Clostridia	Firmicutes	Bacteria
msp_1672	26	16	8.048408e-09 (2.172541e-08)	2.646731e-09 (1.001142e-08)	0.000000e+00 (0e+00-1.625987e-07)	0.000000e+00 (0.000000e+00-8.321661e-08)	0.0776114	0.0572285	0.253142	no	NS	0.205778	0.00036584	0.000659819	unclassified Acutalibacteraceae 3	Acutalibacteraceae 3	Acutalibacteraceae	Clostridiales	Clostridia	Firmicutes	Bacteria
msp_0148c	84	96	3.696100e-08 (8.220611e-08)	6.789140e-08 (2.055286e-07)	7.898301e-09 (0e+00-4.834547e-07)	1.374697e-08 (0.000000e+00-1.971984e-06)	-0.123539	0.0581173	0.255211	no	NS	-0.0352725	0.54553	0.599581	Veillonella infantium	Veillonella	Veillonellaceae	Veillonellales	Negativicutes	Firmicutes	Bacteria
msp_0342	38	26	1.680366e-07 (5.488904e-07)	4.701535e-08 (2.332251e-07)	0.000000e+00 (0e+00-3.342805e-06)	0.000000e+00 (0.000000e+00-2.330475e-06)	0.0907597	0.0609485	0.265718	no	NS	-0.376636	2.07237e-11	9.1004e-11	[Flavonifractor] sp. 2789STDY5834931 / Clostridiales bacterium CCNA10	Lawsonibacter	Oscillospirales 6	Oscillospirales	Clostridia	Firmicutes	Bacteria
msp_0192	47	61	2.813343e-07 (1.115651e-06)	2.958795e-07 (6.373708e-07)	0.000000e+00 (0e+00-1.076336e-05)	0.000000e+00 (0.000000e+00-3.410967e-06)	-0.107789	0.063132	0.270178	no	NS	0.598252	4.02644e-30	1.52501e-28	unclassified Oscillospiraceae CAG-129	Oscillospiraceae CAG-129	Oscillospiraceae	Oscillospirales	Clostridia	Firmicutes	Bacteria
msp_0360	90	80	6.181677e-08 (3.522481e-07)	2.236336e-08 (4.383975e-08)	1.232469e-08 (0e+00-4.248990e-06)	6.933828e-09 (0.000000e+00-3.134789e-07)	0.119887	0.0635137	0.270178	no	NS	-0.428211	1.25187e-14	8.33664e-14	Enterocloster asparagiformis == lavalensis	Enterocloster	Lachnospiraceae I	Lachnospirales	Clostridia	Firmicutes	Bacteria
msp_0105	48	63	1.414682e-06 (3.405456e-06)	2.371750e-06 (5.377047e-06)	0.000000e+00 (0e+00-2.096273e-05)	0.000000e+00 (0.000000e+00-4.204324e-05)	-0.108473	0.0635849	0.270178	no	NS	0.364654	9.71028e-11	3.97597e-10	[Ruminococcus] sp. CAG:177	Acutalibacteraceae 1 CAG-177	Acutalibacteraceae	Clostridiales	Clostridia	Firmicutes	Bacteria
msp_0172	145	147	3.353814e-07 (5.853670e-07)	1.968623e-07 (2.289832e-07)	1.439785e-07 (0e+00-3.486651e-06)	1.081418e-07 (0.000000e+00-1.264234e-06)	0.12468	0.063755	0.270178	no	NS	-0.146517	0.0116115	0.0170378	Ruthenibacterium lactatiformans	Ruthenibacterium	Ruminococcaceae	Clostridiales	Clostridia	Firmicutes	Bacteria
msp_0352	37	55	6.368894e-07 (2.023522e-06)	4.972086e-07 (1.227024e-06)	0.000000e+00 (0e+00-1.575092e-05)	0.000000e+00 (0.000000e+00-6.576770e-06)	-0.100849	0.067519	0.282506	no	NS	0.180706	0.00179887	0.00297035	[Oscillibacter] sp. CAG:241 & CIM:MAG 164_1	Oscillospiraceae CAG-129	Oscillospiraceae	Oscillospirales	Clostridia	Firmicutes	Bacteria
msp_0301	128	132	1.902112e-06 (2.116917e-06)	1.491002e-06 (1.940024e-06)	1.358639e-06 (0e+00-1.357721e-05)	7.816400e-07 (0.000000e+00-9.571073e-06)	0.122809	0.0675963	0.282506	no	NS	0.0655769	0.260731	0.3086	Faecalibacterium prausnitzii 1	Faecalibacterium	Ruminococcaceae	Clostridiales	Clostridia	Firmicutes	Bacteria
msp_0468	143	147	4.955096e-07 (6.304753e-07)	3.862514e-07 (4.763589e-07)	2.802890e-07 (0e+00-4.097271e-06)	2.062789e-07 (0.000000e+00-2.790254e-06)	0.122489	0.0685614	0.284577	no	NS	-0.123163	0.0341677	0.0458089	Firmicutes bacterium CAG:41 / [Clostridium] sp. 2789STDY5834935 & sp. 2789STDY5608853	unclassified Monoglobales UBA1381	Monoglobales UBA1381	Monoglobales	Clostridia	Firmicutes	Bacteria
msp_1244	135	135	6.691843e-07 (8.734267e-07)	4.453020e-07 (4.303625e-07)	4.038938e-07 (0e+00-5.033424e-06)	3.416780e-07 (0.000000e+00-2.515575e-06)	0.122124	0.0692978	0.284739	no	NS	0.162784	0.00499222	0.00781727	Collinsella aerofaciens	Collinsella	Coriobacteriaceae	Coriobacteriales	Coriobacteriia	Actinobacteriota	Bacteria
msp_0490	73	91	8.297678e-07 (1.971533e-06)	9.392432e-07 (1.703415e-06)	0.000000e+00 (0e+00-1.623869e-05)	2.010013e-07 (0.000000e+00-1.232885e-05)	-0.116371	0.0699047	0.284739	no	NS	0.587043	8.328e-29	2.52338e-27	unclassified Angelakisella	Angelakisella	Ruminococcaceae	Clostridiales	Clostridia	Firmicutes	Bacteria
msp_0462	86	70	1.535088e-07 (3.684229e-07)	8.371500e-08 (1.945369e-07)	1.501465e-08 (0e+00-2.849710e-06)	0.000000e+00 (0.000000e+00-1.669685e-06)	0.11523	0.0700102	0.284739	no	NS	0.317146	2.43355e-08	7.15888e-08	unclassified Negativibacillus	Negativibacillus	Ruminococcaceae	Clostridiales	Clostridia	Firmicutes	Bacteria
msp_1022	39	52	2.848662e-08 (8.075792e-08)	7.839777e-08 (2.606841e-07)	0.000000e+00 (0e+00-5.124546e-07)	0.000000e+00 (0.000000e+00-2.119443e-06)	-0.0986121	0.072798	0.291693	no	NS	0.393267	2.18132e-12	1.10157e-11	unclassified Monoglobaceae	unclassified Monoglobaceae	Monoglobaceae	Monoglobales	Clostridia	Firmicutes	Bacteria
msp_0173	40	56	5.030586e-07 (2.215149e-06)	4.611415e-07 (1.247858e-06)	0.000000e+00 (0e+00-2.376805e-05)	0.000000e+00 (0.000000e+00-9.521766e-06)	-0.100256	0.0730597	0.291693	no	NS	0.619181	1.01232e-32	5.57697e-31	[Christensenellaceae] bacterium Phil1 & [Clostridium] sp. CAG:226	unclassified Christensenellales CAG-138	Christensenellales CAG-138	Christensenellales	Clostridia	Firmicutes	Bacteria
msp_1356	125	118	9.420187e-08 (1.640111e-07)	6.014566e-08 (9.410280e-08)	3.238590e-08 (0e+00-9.971115e-07)	2.652459e-08 (0.000000e+00-6.457358e-07)	0.120161	0.0731639	0.291693	no	NS	0.145074	0.012468	0.018119	Anaeromassilibacillus sp. An250	Anaeromassilibacillus	Acutalibacteraceae	Clostridiales	Clostridia	Firmicutes	Bacteria
msp_1581	48	36	4.291057e-08 (1.106980e-07)	2.730627e-08 (9.823791e-08)	0.000000e+00 (0e+00-7.001750e-07)	0.000000e+00 (0.000000e+00-9.073321e-07)	0.095599	0.0739392	0.292857	no	NS	-0.00508587	0.930567	0.941442	unclassified Lawsonibacter	Lawsonibacter	Oscillospirales 6	Oscillospirales	Clostridia	Firmicutes	Bacteria
msp_0281	15	26	8.507817e-08 (3.004361e-07)	1.873683e-07 (7.486117e-07)	0.000000e+00 (0e+00-1.561906e-06)	0.000000e+00 (0.000000e+00-7.228446e-06)	-0.0715851	0.0764031	0.295835	no	NS	0.175804	0.00240116	0.00386996	Catenibacterium sp. CAG:290	Catenibacterium	Erysipelatoclostridiaceae	Erysipelotrichales	Bacilli	Firmicutes	Bacteria
msp_0303	82	72	4.322962e-07 (2.428296e-06)	6.151691e-08 (2.249302e-07)	9.049790e-09 (0e+00-2.320174e-05)	0.000000e+00 (0.000000e+00-1.703527e-06)	0.112126	0.0771339	0.295835	no	NS	0.409295	2.20367e-13	1.25983e-12	unclassified Oscillospirales 4 UBA5446	Oscillospirales 4 UBA5446	Oscillospirales 4	Oscillospirales	Clostridia	Firmicutes	Bacteria
msp_1021	106	119	2.520046e-07 (3.204976e-07)	3.763392e-07 (6.434339e-07)	1.604370e-07 (0e+00-1.821236e-06)	1.912975e-07 (0.000000e+00-6.131926e-06)	-0.117878	0.0775767	0.295835	no	NS	0.467979	1.6273e-17	1.51715e-16	Clostridia bacterium CIM:MAG 232	Oscillospirales 5 CAG-170	Oscillospirales 5	Oscillospirales	Clostridia	Firmicutes	Bacteria
msp_0854	29	43	1.322703e-06 (6.679765e-06)	1.178062e-06 (3.928924e-06)	0.000000e+00 (0e+00-5.592892e-05)	0.000000e+00 (0.000000e+00-2.633964e-05)	-0.0893444	0.0776338	0.295835	no	NS	0.591029	2.87464e-29	9.16858e-28	[Clostridium] sp. CAG:349	unclassified Clostridiales 1c	Clostridiales 1c	Clostridiales 1	Clostridia	Firmicutes	Bacteria
msp_1491	22	12	9.057861e-09 (3.952447e-08)	6.729518e-09 (3.921904e-08)	0.000000e+00 (0e+00-3.709492e-07)	0.000000e+00 (0.000000e+00-3.442820e-07)	0.0656501	0.077977	0.295835	no	NS	0.000976176	0.986657	0.986657	[Clostridium] sp. 2789STDY5834920	unclassified Lachnospiraceae J	Lachnospiraceae J	Lachnospirales	Clostridia	Firmicutes	Bacteria
msp_0624	58	72	1.066663e-07 (3.749058e-07)	1.412067e-07 (3.442272e-07)	0.000000e+00 (0e+00-2.830258e-06)	0.000000e+00 (0.000000e+00-2.863689e-06)	-0.107469	0.0782943	0.295835	no	NS	0.500602	3.51835e-20	3.80736e-19	unclassified Oscillospirales 2	unclassified Oscillospirales 2	Oscillospirales 2	Oscillospirales	Clostridia	Firmicutes	Bacteria
msp_0685	26	38	5.544198e-07 (2.140650e-06)	9.262538e-07 (2.753785e-06)	0.000000e+00 (0e+00-1.533197e-05)	0.000000e+00 (0.000000e+00-2.096065e-05)	-0.0851899	0.0786089	0.295835	no	NS	0.542974	4.25804e-24	7.43158e-23	unclassified Clostridiales 2e	unclassified Clostridiales 2e	Clostridiales 2e	Clostridiales 2	Clostridia	Firmicutes	Bacteria
msp_0776	43	57	2.153193e-08 (5.502188e-08)	2.684942e-08 (5.312837e-08)	0.000000e+00 (0e+00-3.525721e-07)	0.000000e+00 (0.000000e+00-3.677967e-07)	-0.0995709	0.0788653	0.295835	no	NS	0.551426	6.02174e-25	1.21639e-23	unclassified Anaerovoracaceae	unclassified Anaerovoracaceae	Anaerovoracaceae	Peptostreptococcales	Clostridia	Firmicutes	Bacteria
msp_1652	41	28	2.155829e-08 (7.604691e-08)	1.538819e-08 (7.440796e-08)	0.000000e+00 (0e+00-5.358688e-07)	0.000000e+00 (0.000000e+00-6.135453e-07)	0.0873813	0.0795488	0.295835	no	NS	0.0685578	0.239633	0.286991	unclassified Intestinimonas	Intestinimonas	Oscillospirales 6	Oscillospirales	Clostridia	Firmicutes	Bacteria
msp_0044	59	49	1.665421e-08 (5.471818e-08)	4.881405e-09 (1.922216e-08)	0.000000e+00 (0e+00-3.691217e-07)	0.000000e+00 (0.000000e+00-2.190901e-07)	0.10158	0.0799158	0.295835	no	NS	-0.204703	0.000393287	0.000707216	Hungatella hathewayi	Hungatella	Lachnospiraceae I	Lachnospirales	Clostridia	Firmicutes	Bacteria
msp_0512	49	60	4.147037e-07 (1.136311e-06)	6.839247e-07 (1.447957e-06)	0.000000e+00 (0e+00-6.513148e-06)	0.000000e+00 (0.000000e+00-8.635356e-06)	-0.101808	0.0800609	0.295835	no	NS	0.421612	3.47541e-14	2.12737e-13	Firmicutes bacterium CAG:321	Bacilli RF39 CAG-302 CAG-302	Bacilli RF39 CAG-302	Bacilli RF39	Bacilli	Firmicutes	Bacteria
msp_0486	42	32	9.602728e-09 (2.756505e-08)	8.529740e-09 (5.440390e-08)	0.000000e+00 (0e+00-2.626433e-07)	0.000000e+00 (0.000000e+00-6.173864e-07)	0.0892075	0.0811142	0.29791	no	NS	0.127977	0.0276971	0.0374652	Lactococcus lactis subsp. lactis	Lactococcus	Streptococcaceae	Lactobacillales	Bacilli	Firmicutes	Bacteria
msp_0422	102	112	3.370912e-08 (4.276290e-08)	4.632980e-08 (5.855361e-08)	2.069318e-08 (0e+00-2.239158e-07)	2.664493e-08 (0.000000e+00-3.780936e-07)	-0.115504	0.0825741	0.300063	no	NS	0.188993	0.00108578	0.0018587	Romboutsia timonensis	Romboutsia	Peptostreptococcaceae	Peptostreptococcales	Clostridia	Firmicutes	Bacteria
msp_0315	75	64	9.822198e-08 (3.737156e-07)	3.894191e-08 (1.378799e-07)	4.216426e-09 (0e+00-3.111905e-06)	0.000000e+00 (0.000000e+00-1.082609e-06)	0.107652	0.0826907	0.300063	no	NS	-0.00851247	0.88405	0.903431	Firmicutes bacterium CAG:145	Anaerovoracaceae CAG-145	Anaerovoracaceae	Peptostreptococcales	Clostridia	Firmicutes	Bacteria
msp_0761	33	47	2.742372e-08 (1.922830e-07)	2.300496e-08 (8.475443e-08)	0.000000e+00 (0e+00-2.308464e-06)	0.000000e+00 (0.000000e+00-8.718648e-07)	-0.0908966	0.083945	0.300177	no	NS	0.515279	1.78265e-21	2.34845e-20	unclassified Oscillospirales 5 CAG-110	Oscillospirales 5 CAG-110	Oscillospirales 5	Oscillospirales	Clostridia	Firmicutes	Bacteria
msp_1308	42	56	7.115495e-09 (1.908639e-08)	1.117454e-08 (3.238680e-08)	0.000000e+00 (0e+00-1.558525e-07)	0.000000e+00 (0.000000e+00-2.770400e-07)	-0.0972425	0.0841394	0.300177	no	NS	0.0652278	0.263283	0.311013	Turicibacter sanguinis 2	Turicibacter	unclassified Haloplasmatales	Haloplasmatales	Bacilli	Firmicutes	Bacteria
msp_1032	45	64	4.940175e-08 (1.115500e-07)	5.249703e-08 (9.353910e-08)	0.000000e+00 (0e+00-8.826019e-07)	0.000000e+00 (0.000000e+00-5.458265e-07)	-0.100438	0.084208	0.300177	no	NS	0.376671	2.06275e-11	9.1004e-11	unclassified Evtepia	Evtepia	Oscillospirales 6	Oscillospirales	Clostridia	Firmicutes	Bacteria
msp_0559	14	24	3.236033e-08 (1.732705e-07)	3.812989e-08 (1.180336e-07)	0.000000e+00 (0e+00-1.665740e-06)	0.000000e+00 (0.000000e+00-7.161948e-07)	-0.067385	0.0848233	0.300602	no	NS	0.135942	0.0192934	0.0271271	unclassified Hungatella	Hungatella	Lachnospiraceae I	Lachnospirales	Clostridia	Firmicutes	Bacteria
msp_0487	24	14	5.262364e-08 (2.820329e-07)	1.012972e-08 (4.912083e-08)	0.000000e+00 (0e+00-2.177612e-06)	0.000000e+00 (0.000000e+00-3.732754e-07)	0.0670197	0.0865262	0.304854	no	NS	0.0291224	0.617761	0.663267	unclassified Oscillospirales 4 UBA5446	Oscillospirales 4 UBA5446	Oscillospirales 4	Oscillospirales	Clostridia	Firmicutes	Bacteria
msp_0090	134	130	7.630846e-06 (6.660705e-06)	6.722724e-06 (6.965464e-06)	6.702362e-06 (0e+00-4.190384e-05)	5.154358e-06 (0.000000e+00-4.093709e-05)	0.114865	0.0874576	0.306332	no	NS	0.0493715	0.397363	0.452635	Alistipes putredinis	Alistipes	Rikenellaceae	Bacteroidales	Bacteroidia	Bacteroidota	Bacteria
msp_0060	94	111	2.244605e-07 (4.449164e-07)	4.296709e-07 (1.105791e-06)	3.416334e-08 (0e+00-2.407155e-06)	5.275210e-08 (0.000000e+00-9.882170e-06)	-0.112947	0.0883242	0.306332	no	NS	0.605634	5.1279e-31	2.21965e-29	Lachnospiraceae bacterium CIM:MAG 844 / Firmicutes bacterium CAG:95	Acetatifactor	Lachnospiraceae G	Lachnospirales	Clostridia	Firmicutes	Bacteria
msp_0014	82	77	4.151674e-08 (1.505543e-07)	1.081454e-08 (2.569928e-08)	5.103461e-09 (0e+00-1.520846e-06)	2.621867e-09 (0.000000e+00-1.948320e-07)	0.108656	0.0887348	0.306332	no	NS	-0.0489212	0.401687	0.455847	Eisenbergiella tayi	Eisenbergiella	Lachnospiraceae G	Lachnospirales	Clostridia	Firmicutes	Bacteria
msp_0079	131	141	4.782163e-07 (7.168263e-07)	3.701054e-07 (7.118343e-07)	2.613294e-07 (0e+00-6.098182e-06)	2.075496e-07 (0.000000e+00-7.483330e-06)	0.114363	0.0889678	0.306332	no	NS	-0.233936	4.8178e-05	9.63559e-05	[Clostridium] sp. CAG:7	Enterocloster	Lachnospiraceae I	Lachnospirales	Clostridia	Firmicutes	Bacteria
msp_1098	16	27	2.549559e-08 (1.587683e-07)	2.198579e-08 (8.078114e-08)	0.000000e+00 (0e+00-1.831299e-06)	0.000000e+00 (0.000000e+00-5.315826e-07)	-0.0698503	0.0902134	0.308866	no	NS	0.443704	1.04184e-15	7.60671e-15	unclassified Oscillospirales 5 CAG-110	Oscillospirales 5 CAG-110	Oscillospirales 5	Oscillospirales	Clostridia	Firmicutes	Bacteria
msp_0814	42	30	1.182708e-08 (4.355451e-08)	7.116525e-09 (2.122188e-08)	0.000000e+00 (0e+00-4.924624e-07)	0.000000e+00 (0.000000e+00-1.426565e-07)	0.0856465	0.0907394	0.308922	no	NS	-0.044053	0.450203	0.503363	[Lachnoclostridium] sp. An138	Lachnospiraceae K GCA-900066575	Lachnospiraceae K	Lachnospirales	Clostridia	Firmicutes	Bacteria
msp_0240	11	20	1.287975e-07 (1.084607e-06)	1.580425e-07 (9.401771e-07)	0.000000e+00 (0e+00-1.289451e-05)	0.000000e+00 (0.000000e+00-1.031918e-05)	-0.060263	0.091909	0.311156	no	NS	0.429624	1.00313e-14	6.83033e-14	unclassified Oscillospiraceae CAG-129	Oscillospiraceae CAG-129	Oscillospiraceae	Oscillospirales	Clostridia	Firmicutes	Bacteria
msp_0271	29	42	1.141004e-06 (5.212738e-06)	1.111125e-06 (2.872014e-06)	0.000000e+00 (0e+00-5.671056e-05)	0.000000e+00 (0.000000e+00-1.754606e-05)	-0.0840029	0.0953882	0.321085	no	NS	0.136395	0.0188903	0.0266221	[Eubacterium] sp. CAG:180	Acutalibacteraceae 1 CAG-180	Acutalibacteraceae	Clostridiales	Clostridia	Firmicutes	Bacteria
msp_0379	20	11	6.263462e-09 (3.188054e-08)	4.706626e-09 (3.087234e-08)	0.000000e+00 (0e+00-3.157704e-07)	0.000000e+00 (0.000000e+00-2.864616e-07)	0.0595325	0.0959192	0.321085	no	NS	-0.0663212	0.255347	0.303412	Merdimonas faecis	Merdimonas-Mordavella	Lachnospiraceae J	Lachnospirales	Clostridia	Firmicutes	Bacteria
msp_0654	100	104	9.592934e-07 (1.913657e-06)	1.581227e-06 (3.071960e-06)	1.266991e-07 (0e+00-1.444120e-05)	3.290981e-07 (0.000000e+00-1.875137e-05)	-0.110117	0.0964315	0.321085	no	NS	0.287437	4.88222e-07	1.21754e-06	Firmicutes bacterium CAG:103	Oscillospirales 4 CAG-103	Oscillospirales 4	Oscillospirales	Clostridia	Firmicutes	Bacteria
msp_1290	15	25	6.149915e-08 (5.725223e-07)	2.818907e-08 (1.101703e-07)	0.000000e+00 (0e+00-6.930515e-06)	0.000000e+00 (0.000000e+00-8.241013e-07)	-0.0661523	0.0979648	0.323811	no	NS	0.189209	0.00107131	0.00183913	unclassified Bacilli RF39 CAG-822	unclassified Bacilli RF39 CAG-822	Bacilli RF39 CAG-822	Bacilli RF39	Bacilli	Firmicutes	Bacteria
msp_0234	21	32	1.540465e-07 (1.203849e-06)	1.610273e-07 (1.351426e-06)	0.000000e+00 (0e+00-1.395468e-05)	0.000000e+00 (0.000000e+00-1.627058e-05)	-0.0743243	0.0983189	0.323811	no	NS	0.402158	6.20932e-13	3.30074e-12	[Catabacter] sp. UBA1685 / Clostridia bacterium CIM:MAG 110_1	unclassified Christensenellales CAG-138	Christensenellales CAG-138	Christensenellales	Clostridia	Firmicutes	Bacteria
msp_0877	47	36	1.141877e-08 (3.069058e-08)	5.459243e-09 (1.583829e-08)	0.000000e+00 (0e+00-1.936994e-07)	0.000000e+00 (0.000000e+00-1.127282e-07)	0.0876552	0.0999211	0.327309	no	NS	-0.272461	1.95438e-06	4.53775e-06	Massiliomicrobiota timonensis	Massiliomicrobiota	Erysipelatoclostridiaceae	Erysipelotrichales	Bacilli	Firmicutes	Bacteria
msp_1485	19	11	4.670539e-08 (3.445931e-07)	2.363350e-09 (1.194680e-08)	0.000000e+00 (0e+00-3.914572e-06)	0.000000e+00 (0.000000e+00-1.123002e-07)	0.0576607	0.101762	0.331546	no	NS	0.196453	0.000676861	0.00117867	unclassified Christensenellales CAG-74	unclassified Christensenellales CAG-74	Christensenellales CAG-74	Christensenellales	Clostridia	Firmicutes	Bacteria
msp_0029	126	135	2.246658e-06 (3.021710e-06)	2.719570e-06 (3.252583e-06)	1.234844e-06 (0e+00-1.619455e-05)	1.614686e-06 (0.000000e+00-1.749933e-05)	-0.109478	0.103292	0.334732	no	NS	0.158495	0.00628357	0.00961577	[Eubacterium] eligens	Lachnospira	Lachnospiraceae H	Lachnospirales	Clostridia	Firmicutes	Bacteria
msp_1268	25	16	1.651783e-08 (6.814296e-08)	5.076865e-09 (2.637889e-08)	0.000000e+00 (0e+00-6.292970e-07)	0.000000e+00 (0.000000e+00-2.772809e-07)	0.0654675	0.105141	0.336607	no	NS	0.0223774	0.701412	0.743104	Lactobacillus acidophilus	Lactobacillus	Lactobacillaceae	Lactobacillales	Bacilli	Firmicutes	Bacteria
msp_0463	66	83	2.179596e-07 (5.366149e-07)	2.554107e-07 (5.969846e-07)	0.000000e+00 (0e+00-3.099889e-06)	1.740638e-08 (0.000000e+00-3.989964e-06)	-0.102082	0.105189	0.336607	no	NS	0.444522	9.10395e-16	6.72804e-15	[Clostridium] sp. CAG:167	Lachnospiraceae B EuB	Lachnospiraceae B	Lachnospirales	Clostridia	Firmicutes	Bacteria
msp_1256	35	47	3.451323e-08 (1.122364e-07)	6.519343e-08 (2.351419e-07)	0.000000e+00 (0e+00-8.812664e-07)	0.000000e+00 (0.000000e+00-2.122618e-06)	-0.0857834	0.105901	0.336607	no	NS	0.386464	5.56354e-12	2.6758e-11	unclassified Ruminiclostridium 2	Ruminiclostridium 2	Ruminococcaceae	Clostridiales	Clostridia	Firmicutes	Bacteria
msp_1094	40	54	3.590903e-08 (8.234788e-08)	4.695720e-08 (9.355234e-08)	0.000000e+00 (0e+00-4.655257e-07)	0.000000e+00 (0.000000e+00-5.651685e-07)	-0.089664	0.106539	0.336607	no	NS	0.385166	6.63528e-12	3.14139e-11	unclassified Christensenellales QAND01	unclassified Christensenellales QAND01	Christensenellales QAND01	Christensenellales	Clostridia	Firmicutes	Bacteria
msp_1049	13	22	6.115613e-08 (3.834475e-07)	6.806589e-08 (2.483155e-07)	0.000000e+00 (0e+00-4.095308e-06)	0.000000e+00 (0.000000e+00-1.493775e-06)	-0.0607195	0.107519	0.336607	no	NS	0.256396	7.91597e-06	1.72557e-05	[Clostridium] sp. CAG:451	Bacilli RF39 CAG-611 CAG-451	Bacilli RF39 CAG-611	Bacilli RF39	Bacilli	Firmicutes	Bacteria
msp_1349	119	116	1.501505e-07 (1.536983e-07)	1.157811e-07 (1.205366e-07)	1.096189e-07 (0e+00-7.138652e-07)	8.489805e-08 (0.000000e+00-5.401393e-07)	0.107743	0.107616	0.336607	no	NS	0.0460179	0.430234	0.482819	unclassified Negativibacillus	Negativibacillus	Ruminococcaceae	Clostridiales	Clostridia	Firmicutes	Bacteria
msp_1315	58	70	1.242402e-08 (3.087926e-08)	1.614450e-08 (3.951189e-08)	0.000000e+00 (0e+00-2.700912e-07)	0.000000e+00 (0.000000e+00-4.136481e-07)	-0.0977904	0.107759	0.336607	no	NS	0.307452	6.7181e-08	1.86751e-07	[Clostridiales] bacterium CIM:MAG 1396	unclassified Monoglobales 2	unclassified Monoglobales 2	Monoglobales	Clostridia	Firmicutes	Bacteria
msp_0945	52	67	3.606858e-08 (7.014873e-08)	4.563445e-08 (7.785508e-08)	0.000000e+00 (0e+00-4.334377e-07)	0.000000e+00 (0.000000e+00-5.152499e-07)	-0.0953251	0.109958	0.341716	no	NS	0.261254	5.23578e-06	1.17951e-05	unclassified Frisingicoccus	Frisingicoccus	Lachnospiraceae A	Lachnospirales	Clostridia	Firmicutes	Bacteria
msp_0448	44	57	1.532877e-08 (4.554483e-08)	2.202204e-08 (5.660411e-08)	0.000000e+00 (0e+00-3.872667e-07)	0.000000e+00 (0.000000e+00-3.759282e-07)	-0.0903031	0.112122	0.346663	no	NS	0.075376	0.195952	0.238447	unclassified Lachnospirales	unclassified Lachnospirales	unclassified Lachnospirales	Lachnospirales	Clostridia	Firmicutes	Bacteria
msp_1160	22	32	6.611326e-07 (2.836106e-06)	1.084800e-06 (3.293906e-06)	0.000000e+00 (0e+00-2.493039e-05)	0.000000e+00 (0.000000e+00-2.129217e-05)	-0.0709459	0.11735	0.360984	no	NS	0.448962	4.35102e-16	3.38995e-15	[Clostridiaceae] bacterium CIM:MAG 987 / [Clostridium] sp. CAG:533	Bacilli RF39 CAG-1000 CAG-533	Bacilli RF39 CAG-1000	Bacilli RF39	Bacilli	Firmicutes	Bacteria
msp_0763	122	136	2.549365e-06 (2.595085e-06)	2.988165e-06 (2.759662e-06)	1.780679e-06 (0e+00-1.409454e-05)	2.272228e-06 (0.000000e+00-1.194888e-05)	-0.104091	0.121319	0.36831	no	NS	0.129847	0.0254838	0.0349394	[Oscillibacter] sp. ER4 / Firmicutes bacterium CAG:129_59_24	Oscillospiraceae CAG-129	Oscillospiraceae	Oscillospirales	Clostridia	Firmicutes	Bacteria
msp_0392	41	51	1.162683e-07 (3.755331e-07)	2.280749e-07 (6.629894e-07)	0.000000e+00 (0e+00-2.930947e-06)	0.000000e+00 (0.000000e+00-5.036925e-06)	-0.0854182	0.12154	0.36831	no	NS	0.68219	7.1473e-42	2.16563e-39	Firmicutes bacterium CAG:238	Anaerovoracaceae CAG-145	Anaerovoracaceae	Peptostreptococcales	Clostridia	Firmicutes	Bacteria
msp_1013	26	17	3.096358e-08 (2.254382e-07)	1.021489e-08 (5.317124e-08)	0.000000e+00 (0e+00-2.662000e-06)	0.000000e+00 (0.000000e+00-4.054288e-07)	0.0637327	0.122156	0.36831	no	NS	-0.0632342	0.278185	0.326074	unclassified Acutalibacter	Acutalibacter	Acutalibacteraceae	Clostridiales	Clostridia	Firmicutes	Bacteria
msp_0759	29	20	6.713796e-08 (5.447583e-07)	1.368264e-08 (9.843663e-08)	0.000000e+00 (0e+00-6.536883e-06)	0.000000e+00 (0.000000e+00-1.174350e-06)	0.0672936	0.122248	0.36831	no	NS	0.0988193	0.089675	0.113927	unclassified Oscillospirales 4 UBA5446	Oscillospirales 4 UBA5446	Oscillospirales 4	Oscillospirales	Clostridia	Firmicutes	Bacteria
msp_0263	113	125	8.910867e-07 (1.349961e-06)	1.207411e-06 (1.754402e-06)	4.256660e-07 (0e+00-8.312319e-06)	4.564333e-07 (0.000000e+00-9.431539e-06)	-0.103406	0.12277	0.36831	no	NS	0.247407	1.66483e-05	3.50308e-05	Bifidobacterium adolescentis	Bifidobacterium	Bifidobacteriaceae	Actinomycetales	Actinobacteria	Actinobacteriota	Bacteria
msp_0154	144	145	1.655108e-06 (1.683813e-06)	1.387191e-06 (1.633098e-06)	1.047769e-06 (0e+00-8.820322e-06)	9.499726e-07 (0.000000e+00-1.360185e-05)	0.103178	0.125017	0.372308	no	NS	-0.012014	0.836924	0.85962	Fusicatenibacter saccharivorans	Fusicatenibacter	Lachnospiraceae K	Lachnospirales	Clostridia	Firmicutes	Bacteria
msp_0179	26	39	4.011761e-07 (1.295080e-06)	3.593553e-07 (1.113311e-06)	0.000000e+00 (0e+00-7.581351e-06)	0.000000e+00 (0.000000e+00-6.123216e-06)	-0.0746896	0.125331	0.372308	no	NS	0.277647	1.22012e-06	2.89959e-06	Coprococcus eutactus	Coprococcus	Lachnospiraceae A	Lachnospirales	Clostridia	Firmicutes	Bacteria
msp_0884	60	69	2.676564e-08 (9.957080e-08)	5.354414e-08 (2.304991e-07)	0.000000e+00 (0e+00-7.853100e-07)	0.000000e+00 (0.000000e+00-2.610193e-06)	-0.093225	0.125969	0.372377	no	NS	-0.0327795	0.574303	0.625949	Veillonella atypica	Veillonella	Veillonellaceae	Veillonellales	Negativicutes	Firmicutes	Bacteria
msp_0733	25	35	1.790259e-08 (5.929931e-08)	2.785922e-08 (7.108406e-08)	0.000000e+00 (0e+00-4.034382e-07)	0.000000e+00 (0.000000e+00-4.404570e-07)	-0.071996	0.127516	0.375121	no	NS	0.142037	0.0144543	0.020806	[Roseburia] sp. CAG:471	Fusicatenibacter	Lachnospiraceae K	Lachnospirales	Clostridia	Firmicutes	Bacteria
msp_0521	39	51	2.789504e-07 (7.446395e-07)	3.646588e-07 (7.776177e-07)	0.000000e+00 (0e+00-5.353026e-06)	0.000000e+00 (0.000000e+00-4.440817e-06)	-0.0832268	0.128606	0.376499	no	NS	0.530034	7.66099e-23	1.16064e-21	[Ruminococcaceae] bacterium CIM:MAG 1403	unclassified Oscillospirales 1 CAG-272	Oscillospirales 1 CAG-272	Oscillospirales	Clostridia	Firmicutes	Bacteria
msp_0781	81	77	6.769538e-08 (1.667634e-07)	3.537126e-08 (9.773335e-08)	1.065779e-08 (0e+00-1.448498e-06)	6.885874e-09 (0.000000e+00-9.147380e-07)	0.0964664	0.130301	0.379486	no	NS	0.360324	1.67073e-10	6.61741e-10	unclassified Christensenellales CAG-74	unclassified Christensenellales CAG-74	Christensenellales CAG-74	Christensenellales	Clostridia	Firmicutes	Bacteria
msp_0692	39	50	9.216593e-08 (2.764131e-07)	1.227408e-07 (2.863368e-07)	0.000000e+00 (0e+00-2.247911e-06)	0.000000e+00 (0.000000e+00-1.557353e-06)	-0.0823594	0.131196	0.379486	no	NS	0.474604	4.9321e-18	4.67008e-17	[Ruminococcaceae] bacterium CIM:MAG 1028_2	unclassified Oscillospirales 1 CAG-272	Oscillospirales 1 CAG-272	Oscillospirales	Clostridia	Firmicutes	Bacteria
msp_1428	77	98	2.012688e-08 (2.708381e-08)	2.211803e-08 (2.568284e-08)	8.272649e-09 (0e+00-1.174948e-07)	1.624735e-08 (0.000000e+00-1.274615e-07)	-0.0978817	0.131639	0.379486	no	NS	0.304739	8.86921e-08	2.42105e-07	unclassified Lachnospiraceae K GCA-900066575	Lachnospiraceae K GCA-900066575	Lachnospiraceae K	Lachnospirales	Clostridia	Firmicutes	Bacteria
msp_0504	26	37	5.899683e-08 (2.031078e-07)	1.089901e-07 (4.721683e-07)	0.000000e+00 (0e+00-1.445279e-06)	0.000000e+00 (0.000000e+00-5.059627e-06)	-0.0724982	0.132131	0.379486	no	NS	0.418303	5.75044e-14	3.45026e-13	unclassified Oscillospirales 1 CAG-272	unclassified Oscillospirales 1 CAG-272	Oscillospirales 1 CAG-272	Oscillospirales	Clostridia	Firmicutes	Bacteria
msp_0524	29	20	1.070673e-08 (5.428178e-08)	2.804529e-09 (1.048468e-08)	0.000000e+00 (0e+00-4.844228e-07)	0.000000e+00 (0.000000e+00-8.150027e-08)	0.0653762	0.133267	0.380944	no	NS	0.307541	6.65689e-08	1.85902e-07	Mordavella sp. Marseille-P3756	Merdimonas-Mordavella	Lachnospiraceae J	Lachnospirales	Clostridia	Firmicutes	Bacteria
msp_1347c	61	76	8.716197e-08 (1.598096e-07)	9.607297e-08 (1.409369e-07)	0.000000e+00 (0e+00-8.098014e-07)	9.076684e-09 (0.000000e+00-6.686561e-07)	-0.0923119	0.135441	0.385034	no	NS	0.557524	1.41771e-25	3.57971e-24	unclassified Christensenellales CAG-74	unclassified Christensenellales CAG-74	Christensenellales CAG-74	Christensenellales	Clostridia	Firmicutes	Bacteria
msp_0084	13	21	1.646023e-06 (1.143226e-05)	2.378796e-06 (1.015650e-05)	0.000000e+00 (0e+00-1.236058e-04)	0.000000e+00 (0.000000e+00-8.580980e-05)	-0.0554693	0.13648	0.385034	no	NS	0.204036	0.000411264	0.00073518	Prevotella sp. RUG457 & sp. RUG782 & sp. CAG:386	Prevotella	Prevotellaceae	Bacteroidales	Bacteroidia	Bacteroidota	Bacteria
msp_0282	11	19	3.674027e-08 (1.921988e-07)	4.663703e-08 (2.099757e-07)	0.000000e+00 (0e+00-1.460166e-06)	0.000000e+00 (0.000000e+00-1.934400e-06)	-0.0524562	0.136605	0.385034	no	NS	0.101059	0.082604	0.105385	Ruminococcus sp. CAG:330	Ruminococcus	Ruminococcaceae	Clostridiales	Clostridia	Firmicutes	Bacteria
msp_0713	101	85	2.677277e-08 (4.524807e-08)	1.850416e-08 (2.818141e-08)	1.094807e-08 (0e+00-2.741390e-07)	7.638572e-09 (0.000000e+00-1.486383e-07)	0.0971969	0.137901	0.385496	no	NS	-0.519245	7.76649e-22	1.06966e-20	Enterocloster citroniae	Enterocloster	Lachnospiraceae I	Lachnospirales	Clostridia	Firmicutes	Bacteria
msp_0291	133	134	5.427154e-07 (1.365296e-06)	3.146867e-07 (4.223384e-07)	3.173380e-07 (0e+00-1.571811e-05)	1.796574e-07 (0.000000e+00-3.955398e-06)	0.0997078	0.138041	0.385496	no	NS	0.219018	0.000145627	0.00027322	unclassified Acutalibacteraceae 3 UBA1417	Acutalibacteraceae 3 UBA1417	Acutalibacteraceae	Clostridiales	Clostridia	Firmicutes	Bacteria
msp_0074	75	97	2.722668e-07 (6.333095e-07)	2.689040e-07 (9.192961e-07)	3.146043e-09 (0e+00-3.383128e-06)	2.152363e-08 (0.000000e+00-9.103618e-06)	-0.0950055	0.142253	0.395436	no	NS	0.346714	8.72873e-10	3.09334e-09	[Roseburia] sp. CAG:100 / Lachnospiraceae bacterium CIM:MAG 54	Lachnospiraceae G COE1	Lachnospiraceae G	Lachnospirales	Clostridia	Firmicutes	Bacteria
msp_0904	22	31	3.026994e-08 (1.228984e-07)	8.317401e-08 (3.045547e-07)	0.000000e+00 (0e+00-9.012691e-07)	0.000000e+00 (0.000000e+00-2.578810e-06)	-0.0656501	0.144286	0.396721	no	NS	0.437191	3.00887e-15	2.17068e-14	[Ruminococcaceae] bacterium UBA5891	Acutalibacteraceae 3 UBA737	Acutalibacteraceae	Clostridiales	Clostridia	Firmicutes	Bacteria
msp_0751	24	35	1.650314e-08 (6.710580e-08)	3.622027e-08 (1.673565e-07)	0.000000e+00 (0e+00-5.562743e-07)	0.000000e+00 (0.000000e+00-1.519642e-06)	-0.0684806	0.144534	0.396721	no	NS	0.391603	2.7482e-12	1.35399e-11	unclassified Christensenellales CAG-74	unclassified Christensenellales CAG-74	Christensenellales CAG-74	Christensenellales	Clostridia	Firmicutes	Bacteria
msp_1674	37	50	2.050549e-08 (6.930815e-08)	1.871753e-08 (3.730506e-08)	0.000000e+00 (0e+00-7.010174e-07)	0.000000e+00 (0.000000e+00-2.198329e-07)	-0.078981	0.144679	0.396721	no	NS	0.229804	6.59348e-05	0.000131005	unclassified Oscillospirales 3	unclassified Oscillospirales 3	Oscillospirales 3	Oscillospirales	Clostridia	Firmicutes	Bacteria
msp_0563	126	137	9.407050e-08 (1.159831e-07)	1.130332e-07 (1.286892e-07)	6.589444e-08 (0e+00-8.660662e-07)	7.690066e-08 (0.000000e+00-7.638539e-07)	-0.0976077	0.146446	0.399509	no	NS	0.312431	4.00603e-08	1.14512e-07	unclassified Murimonas	Murimonas	Lachnospiraceae K	Lachnospirales	Clostridia	Firmicutes	Bacteria
msp_0822	13	21	5.546705e-08 (2.904958e-07)	1.234086e-07 (5.885051e-07)	0.000000e+00 (0e+00-2.744051e-06)	0.000000e+00 (0.000000e+00-5.413180e-06)	-0.0540084	0.147121	0.399509	no	NS	0.399547	9.01568e-13	4.75087e-12	unclassified Oscillospiraceae CAG-129	Oscillospiraceae CAG-129	Oscillospiraceae	Oscillospirales	Clostridia	Firmicutes	Bacteria
msp_0707	43	32	1.928018e-08 (4.652263e-08)	1.650776e-08 (5.364415e-08)	0.000000e+00 (0e+00-2.741447e-07)	0.000000e+00 (0.000000e+00-3.709339e-07)	0.0744156	0.147673	0.399509	no	NS	0.122444	0.0352367	0.0470465	unclassified Anaerovoracaceae CAG-145	Anaerovoracaceae CAG-145	Anaerovoracaceae	Peptostreptococcales	Clostridia	Firmicutes	Bacteria
msp_0055	122	125	1.003712e-06 (2.363443e-06)	1.764076e-06 (4.918512e-06)	1.956160e-07 (0e+00-1.543368e-05)	2.820796e-07 (0.000000e+00-4.976820e-05)	-0.096786	0.149234	0.400302	no	NS	0.260189	5.73613e-06	1.28269e-05	Firmicutes bacterium CAG:65 / [Clostridium] sp. 2789STDY5608883	unclassified Lachnospiraceae G	Lachnospiraceae G	Lachnospirales	Clostridia	Firmicutes	Bacteria
msp_0555	39	49	5.731675e-07 (1.738802e-06)	9.335607e-07 (2.191898e-06)	0.000000e+00 (0e+00-9.909240e-06)	0.000000e+00 (0.000000e+00-1.045012e-05)	-0.0783875	0.149292	0.400302	no	NS	0.486927	4.99163e-19	5.127e-18	[Subdoligranulum] sp. CAG:314 & CIM:MAG 76	unclassified Clostridiales 1d	Clostridiales 1d	Clostridiales 1	Clostridia	Firmicutes	Bacteria
msp_0457	109	125	4.815818e-07 (6.180137e-07)	5.689605e-07 (7.295784e-07)	2.468960e-07 (0e+00-3.382749e-06)	3.170696e-07 (0.000000e+00-4.993392e-06)	-0.0963751	0.150013	0.400302	no	NS	0.23945	3.14182e-05	6.38907e-05	Faecalibacterium prausnitzii 9	Faecalibacterium	Ruminococcaceae	Clostridiales	Clostridia	Firmicutes	Bacteria
msp_1177	80	79	8.065009e-08 (1.508607e-07)	4.650899e-08 (1.217739e-07)	1.427855e-08 (0e+00-1.083358e-06)	7.694990e-09 (0.000000e+00-1.242052e-06)	0.0917641	0.150609	0.400302	no	NS	0.159521	0.00595013	0.009175	unclassified Acutalibacteraceae 3	Acutalibacteraceae 3	Acutalibacteraceae	Clostridiales	Clostridia	Firmicutes	Bacteria
msp_0236	116	121	2.632120e-07 (4.037310e-07)	1.720487e-07 (2.410745e-07)	1.208190e-07 (0e+00-2.696059e-06)	8.932264e-08 (0.000000e+00-1.448061e-06)	0.095599	0.153588	0.404326	no	NS	0.00258764	0.96464	0.967835	[Eubacterium] ventriosum	Lachnospiraceae B EuG	Lachnospiraceae B	Lachnospirales	Clostridia	Firmicutes	Bacteria
msp_0565	97	98	4.317084e-08 (7.157904e-08)	3.172591e-08 (6.293355e-08)	2.161695e-08 (0e+00-5.325411e-07)	1.592553e-08 (0.000000e+00-5.312551e-07)	0.0938641	0.154423	0.404326	no	NS	0.0324336	0.578351	0.62923	unclassified Ruthenibacterium	Ruthenibacterium	Ruminococcaceae	Clostridiales	Clostridia	Firmicutes	Bacteria
msp_0388	141	145	2.039947e-06 (3.302777e-06)	2.074394e-06 (2.508235e-06)	7.589915e-07 (0e+00-2.993394e-05)	1.206069e-06 (0.000000e+00-1.306979e-05)	-0.0957359	0.154627	0.404326	no	NS	-0.0672135	0.248994	0.297614	Faecalibacterium prausnitzii 3	Faecalibacterium	Ruminococcaceae	Clostridiales	Clostridia	Firmicutes	Bacteria
msp_0645	16	24	1.341201e-07 (6.256603e-07)	2.722555e-07 (9.488717e-07)	0.000000e+00 (0e+00-5.150997e-06)	0.000000e+00 (0.000000e+00-6.506110e-06)	-0.0568846	0.154792	0.404326	no	NS	0.460595	5.97243e-17	5.24535e-16	[Clostridium] sp. CAG:452	unclassified Clostridiales 2f	Clostridiales 2f	Clostridiales 2	Clostridia	Firmicutes	Bacteria
msp_0686	12	20	5.541340e-08 (2.312684e-07)	6.682818e-08 (2.404237e-07)	0.000000e+00 (0e+00-1.510932e-06)	0.000000e+00 (0.000000e+00-1.830306e-06)	-0.0514061	0.156378	0.406718	no	NS	0.392249	2.51292e-12	1.24822e-11	[Ruminococcus] sp. CAG:382	unclassified Oscillospirales 1 CAG-382	Oscillospirales 1 CAG-382	Oscillospirales	Clostridia	Firmicutes	Bacteria
msp_1643c	86	100	3.506804e-08 (4.569353e-08)	4.035721e-08 (4.630694e-08)	1.811817e-08 (0e+00-2.592013e-07)	2.518232e-08 (0.000000e+00-2.454807e-07)	-0.0924032	0.158408	0.410237	no	NS	0.365727	8.47862e-11	3.49527e-10	[Ruminococcus] sp. JC304	Blautia A	Lachnospiraceae K	Lachnospirales	Clostridia	Firmicutes	Bacteria
msp_1622	55	66	4.156709e-08 (8.036386e-08)	5.689279e-08 (1.167059e-07)	0.000000e+00 (0e+00-4.180608e-07)	0.000000e+00 (0.000000e+00-8.848895e-07)	-0.0841855	0.159986	0.41256	no	NS	0.429259	1.06235e-14	7.15317e-14	[Clostridium] sp. 2789STDY5608793	Lachnoclostridium 2	Lachnospiraceae I	Lachnospirales	Clostridia	Firmicutes	Bacteria
msp_1125	15	23	5.243083e-09 (3.444499e-08)	1.227353e-08 (7.435126e-08)	0.000000e+00 (0e+00-3.933212e-07)	0.000000e+00 (0.000000e+00-8.693699e-07)	-0.0548302	0.160898	0.413154	no	NS	0.302932	1.0654e-07	2.85678e-07	Eggerthella sp. CAG:368	Eggerthella	Eggerthellaceae	Coriobacteriales	Coriobacteriia	Actinobacteriota	Bacteria
msp_0705	30	41	6.414591e-09 (2.345395e-08)	7.209735e-09 (2.146407e-08)	0.000000e+00 (0e+00-2.355059e-07)	0.000000e+00 (0.000000e+00-1.574776e-07)	-0.0701242	0.163934	0.41798	no	NS	0.192266	0.000884352	0.00153119	unclassified Hungatella	Hungatella	Lachnospiraceae I	Lachnospirales	Clostridia	Firmicutes	Bacteria
msp_0986	128	133	1.184600e-07 (9.873679e-08)	1.037188e-07 (1.057541e-07)	1.021146e-07 (0e+00-6.579124e-07)	8.529052e-08 (0.000000e+00-1.006168e-06)	0.0934989	0.164157	0.41798	no	NS	0.116258	0.045663	0.0601561	[Coprococcus] catus	Frisingicoccus	Lachnospiraceae A	Lachnospirales	Clostridia	Firmicutes	Bacteria
msp_1027	19	28	2.116742e-07 (9.436494e-07)	2.291382e-07 (6.609451e-07)	0.000000e+00 (0e+00-9.418966e-06)	0.000000e+00 (0.000000e+00-3.615580e-06)	-0.0591673	0.166869	0.423108	no	NS	0.519861	6.81945e-22	9.61066e-21	unclassified Bacilli RF39 CAG-1000 CAG-628	Bacilli RF39 CAG-1000 CAG-628	Bacilli RF39 CAG-1000	Bacilli RF39	Bacilli	Firmicutes	Bacteria
msp_0506	145	146	2.036456e-07 (1.762743e-07)	1.691808e-07 (1.351129e-07)	1.539678e-07 (0e+00-1.141204e-06)	1.436469e-07 (0.000000e+00-8.116671e-07)	0.0926771	0.168248	0.424826	no	NS	0.112361	0.0534736	0.0693897	Dorea formicigenerans	Dorea	Lachnospiraceae J	Lachnospirales	Clostridia	Firmicutes	Bacteria
msp_0356	130	138	6.601060e-07 (9.270417e-07)	4.533042e-07 (5.439244e-07)	3.709679e-07 (0e+00-5.815926e-06)	3.019678e-07 (0.000000e+00-3.633413e-06)	0.0915814	0.173157	0.435406	no	NS	0.0403083	0.489668	0.545476	unclassified Oscillospirales 5 CAG-110	Oscillospirales 5 CAG-110	Oscillospirales 5	Oscillospirales	Clostridia	Firmicutes	Bacteria
msp_0435	78	69	1.204464e-07 (3.922843e-07)	6.311620e-08 (2.010129e-07)	5.429560e-09 (0e+00-3.035055e-06)	0.000000e+00 (0.000000e+00-1.833389e-06)	0.0852812	0.174668	0.437392	no	NS	0.1591	0.00608499	0.00935914	unclassified Dysosmobacter - Oscillibacter	Dysosmobacter - Oscillibacter	Oscillospiraceae	Oscillospirales	Clostridia	Firmicutes	Bacteria
msp_1172	29	21	1.095851e-08 (4.386509e-08)	2.524971e-09 (7.850600e-09)	0.000000e+00 (0e+00-3.108231e-07)	0.000000e+00 (0.000000e+00-6.162634e-08)	0.0593042	0.176849	0.44103	no	NS	0.347743	7.72382e-10	2.76961e-09	unclassified Christensenellales CAG-74	unclassified Christensenellales CAG-74	Christensenellales CAG-74	Christensenellales	Clostridia	Firmicutes	Bacteria
msp_0931	69	90	1.257329e-07 (2.586303e-07)	1.057723e-07 (1.749657e-07)	0.000000e+00 (0e+00-1.702486e-06)	2.653538e-08 (0.000000e+00-1.168969e-06)	-0.0860117	0.177904	0.441845	no	NS	0.475013	4.57766e-18	4.40327e-17	unclassified Oscillospirales 6 NK3B98	Oscillospirales 6 NK3B98	Oscillospirales 6	Oscillospirales	Clostridia	Firmicutes	Bacteria
msp_0373	102	122	1.514873e-07 (6.389555e-07)	1.172137e-07 (4.403831e-07)	2.664173e-08 (0e+00-6.086819e-06)	3.840530e-08 (0.000000e+00-5.082975e-06)	-0.0890248	0.182482	0.451363	no	NS	0.540871	6.8685e-24	1.12495e-22	[Clostridium] sp. 2789STDY5608884	Lachnospiraceae E CAG-85	Lachnospiraceae E	Lachnospirales	Clostridia	Firmicutes	Bacteria
msp_0244	96	91	1.076342e-07 (2.414757e-07)	7.763835e-08 (1.875361e-07)	2.000587e-08 (0e+00-1.876081e-06)	1.065702e-08 (0.000000e+00-1.756710e-06)	0.0862856	0.188154	0.460485	no	NS	0.186353	0.00127815	0.00215755	[Ruminococcus] sp. CAG:60 / Blautia sp. 2789STDY5608836	Blautia A	Lachnospiraceae K	Lachnospirales	Clostridia	Firmicutes	Bacteria
msp_0619	57	49	4.234147e-08 (1.539138e-07)	2.079744e-08 (6.366360e-08)	0.000000e+00 (0e+00-1.667081e-06)	0.000000e+00 (0.000000e+00-4.189012e-07)	0.0759222	0.188178	0.460485	no	NS	0.399065	9.65489e-13	5.04385e-12	unclassified Massilioclostridium	Massilioclostridium	Ruminococcaceae	Clostridiales	Clostridia	Firmicutes	Bacteria
msp_0747	39	50	2.217431e-07 (6.877079e-07)	2.758160e-07 (1.087555e-06)	0.000000e+00 (0e+00-4.590717e-06)	0.000000e+00 (0.000000e+00-9.391242e-06)	-0.0717677	0.188449	0.460485	no	NS	0.385693	6.17775e-12	2.94781e-11	unclassified Oscillospiraceae CAG-129	Oscillospiraceae CAG-129	Oscillospiraceae	Oscillospirales	Clostridia	Firmicutes	Bacteria
msp_0583	51	42	3.853464e-08 (2.255480e-07)	1.966135e-08 (1.176666e-07)	0.000000e+00 (0e+00-2.570646e-06)	0.000000e+00 (0.000000e+00-1.382201e-06)	0.0726808	0.189295	0.460694	no	NS	0.319939	1.80413e-08	5.38571e-08	unclassified Fournierella	Fournierella	Ruminococcaceae	Clostridiales	Clostridia	Firmicutes	Bacteria
msp_0806	16	23	1.478124e-08 (5.588421e-08)	4.100856e-08 (1.494680e-07)	0.000000e+00 (0e+00-4.498089e-07)	0.000000e+00 (0.000000e+00-1.345021e-06)	-0.0517714	0.190535	0.460908	no	NS	0.387753	4.66709e-12	2.26261e-11	unclassified Clostridiales 1d	unclassified Clostridiales 1d	Clostridiales 1d	Clostridiales 1	Clostridia	Firmicutes	Bacteria
msp_0069	145	147	1.454228e-05 (1.270234e-05)	1.271407e-05 (1.150229e-05)	1.196279e-05 (0e+00-6.776465e-05)	9.310822e-06 (0.000000e+00-6.499863e-05)	0.0879748	0.190904	0.460908	no	NS	-0.421634	3.4638e-14	2.12737e-13	Bacteroides vulgatus	Bacteroides 3	Bacteroidaceae	Bacteroidales	Bacteroidia	Bacteroidota	Bacteria
msp_1558	19	12	4.077295e-09 (1.464994e-08)	2.258391e-09 (8.492788e-09)	0.000000e+00 (0e+00-1.266699e-07)	0.000000e+00 (0.000000e+00-4.535147e-08)	0.0466581	0.192019	0.46176	no	NS	-0.138246	0.0173196	0.0245225	unclassified Anaerovoracaceae	unclassified Anaerovoracaceae	Anaerovoracaceae	Peptostreptococcales	Clostridia	Firmicutes	Bacteria
msp_1492	88	103	3.589725e-08 (6.640299e-08)	5.229391e-08 (1.912139e-07)	1.352020e-08 (0e+00-4.287370e-07)	1.644190e-08 (0.000000e+00-2.221535e-06)	-0.0852812	0.19459	0.463297	no	NS	0.44713	5.90811e-16	4.53204e-15	unclassified Lachnospiraceae K UBA7160	Lachnospiraceae K UBA7160	Lachnospiraceae K	Lachnospirales	Clostridia	Firmicutes	Bacteria
msp_1038	86	100	8.048138e-08 (1.709948e-07)	9.649221e-08 (2.280360e-07)	1.282887e-08 (0e+00-1.361488e-06)	2.630611e-08 (0.000000e+00-1.899934e-06)	-0.0848247	0.19542	0.463297	no	NS	0.228432	7.30793e-05	0.000144254	Blautia sp. 2789STDY5608796 & sp. 2789STDY5608848	Blautia A	Lachnospiraceae K	Lachnospirales	Clostridia	Firmicutes	Bacteria
msp_0683	16	24	1.310672e-08 (6.283658e-08)	1.903017e-08 (9.575005e-08)	0.000000e+00 (0e+00-5.726499e-07)	0.000000e+00 (0.000000e+00-1.003808e-06)	-0.0516801	0.196174	0.463297	no	NS	0.379159	1.48479e-11	6.71478e-11	unclassified Monoglobales UBA1381	unclassified Monoglobales UBA1381	Monoglobales UBA1381	Monoglobales	Clostridia	Firmicutes	Bacteria
msp_0530	93	114	1.236936e-07 (2.556833e-07)	1.125090e-07 (2.038515e-07)	3.400292e-08 (0e+00-2.118399e-06)	5.282386e-08 (0.000000e+00-1.718745e-06)	-0.0856465	0.196725	0.463297	no	NS	0.116004	0.0461415	0.0606545	Dorea longicatena 2	Dorea	Lachnospiraceae J	Lachnospirales	Clostridia	Firmicutes	Bacteria
msp_0670	36	27	5.271746e-08 (2.258608e-07)	2.141535e-08 (9.576324e-08)	0.000000e+00 (0e+00-1.802002e-06)	0.000000e+00 (0.000000e+00-1.048139e-06)	0.0620891	0.197251	0.463297	no	NS	0.134677	0.0204584	0.0285663	unclassified Dysosmobacter - Oscillibacter	Dysosmobacter - Oscillibacter	Oscillospiraceae	Oscillospirales	Clostridia	Firmicutes	Bacteria
msp_1403	111	119	3.732226e-08 (1.068248e-07)	3.830854e-08 (7.845951e-08)	1.407167e-08 (0e+00-1.183347e-06)	1.764754e-08 (0.000000e+00-6.743564e-07)	-0.08624	0.197305	0.463297	no	NS	0.370394	4.6706e-11	1.95199e-10	Blautia sp. 2789STDY5834862	Blautia A	Lachnospiraceae K	Lachnospirales	Clostridia	Firmicutes	Bacteria
msp_1033	42	32	1.444434e-07 (4.218316e-07)	1.315640e-07 (4.321475e-07)	0.000000e+00 (0e+00-3.545420e-06)	0.000000e+00 (0.000000e+00-2.687394e-06)	0.0657414	0.198724	0.463297	no	NS	0.127214	0.0286475	0.0386645	[Clostridium] sp. CAG:273	unclassified Clostridiales 2b	Clostridiales 2b	Clostridiales 2	Clostridia	Firmicutes	Bacteria
msp_0040	43	59	1.240972e-06 (3.037211e-06)	1.117059e-06 (2.823628e-06)	0.000000e+00 (0e+00-1.812087e-05)	0.000000e+00 (0.000000e+00-1.763201e-05)	-0.0732743	0.198774	0.463297	no	NS	0.131766	0.0233722	0.0323012	Bacteroides massiliensis	Bacteroides 3	Bacteroidaceae	Bacteroidales	Bacteroidia	Bacteroidota	Bacteria
msp_0010	80	74	7.959315e-07 (1.894125e-06)	4.306812e-07 (1.009180e-06)	1.118322e-08 (0e+00-1.383084e-05)	8.936883e-10 (0.000000e+00-6.576518e-06)	0.0810811	0.201259	0.4665	no	NS	-0.014783	0.800056	0.833048	Bacteroides fragilis	Bacteroides	Bacteroidaceae	Bacteroidales	Bacteroidia	Bacteroidota	Bacteria
msp_0130	59	48	9.800700e-07 (2.829034e-06)	6.581442e-07 (1.802811e-06)	0.000000e+00 (0e+00-1.950813e-05)	0.000000e+00 (0.000000e+00-1.323202e-05)	0.0738678	0.201688	0.4665	no	NS	0.281205	8.78134e-07	2.13715e-06	Candidatus Gastranaerophilales bacterium x14	Gastranaerophilaceae CAG-196	Gastranaerophilaceae	Gastranaerophilales	Vampirovibrionia	Cyanobacteria	Bacteria
msp_0573	69	56	2.866495e-08 (1.019522e-07)	1.610154e-08 (3.677866e-08)	0.000000e+00 (0e+00-1.103728e-06)	0.000000e+00 (0.000000e+00-2.525197e-07)	0.0768809	0.203345	0.468545	no	NS	-0.567006	1.40928e-26	3.71314e-25	Eggerthella lenta	Eggerthella	Eggerthellaceae	Coriobacteriales	Coriobacteriia	Actinobacteriota	Bacteria
msp_0152	131	140	3.319189e-07 (3.590105e-07)	2.587983e-07 (2.699125e-07)	2.258064e-07 (0e+00-1.817907e-06)	1.914192e-07 (0.000000e+00-1.683848e-06)	0.0852812	0.204718	0.469922	no	NS	0.079874	0.170506	0.209163	Mediterraneibacter faecis	Mediterraneibacter	Lachnospiraceae J	Lachnospirales	Clostridia	Firmicutes	Bacteria
msp_0037	38	30	4.416407e-07 (1.255233e-06)	2.390587e-07 (8.858552e-07)	0.000000e+00 (0e+00-8.202476e-06)	0.000000e+00 (0.000000e+00-7.073596e-06)	0.0624543	0.20775	0.473973	no	NS	0.0547177	0.348183	0.401139	Bacteroides salyersiae	Bacteroides	Bacteroidaceae	Bacteroidales	Bacteroidia	Bacteroidota	Bacteria
msp_0258	94	105	3.039325e-07 (4.684828e-07)	3.356428e-07 (4.408966e-07)	8.397834e-08 (0e+00-3.064527e-06)	1.479022e-07 (0.000000e+00-2.545695e-06)	-0.0831812	0.208047	0.473973	no	NS	-0.0360061	0.537201	0.593161	Anaerotignum faecicola	Anaerotignum	Anaerotignaceae	Lachnospirales	Clostridia	Firmicutes	Bacteria
msp_0932	23	32	4.590595e-08 (1.611283e-07)	6.064235e-08 (2.015087e-07)	0.000000e+00 (0e+00-1.271391e-06)	0.000000e+00 (0.000000e+00-1.588492e-06)	-0.0573411	0.209046	0.474464	no	NS	0.292261	3.06881e-07	7.83527e-07	unclassified Oscillospiraceae CAG-129	Oscillospiraceae CAG-129	Oscillospiraceae	Oscillospirales	Clostridia	Firmicutes	Bacteria
msp_1553	14	21	6.274673e-09 (2.993265e-08)	1.117639e-08 (4.284499e-08)	0.000000e+00 (0e+00-2.787265e-07)	0.000000e+00 (0.000000e+00-3.399147e-07)	-0.0470234	0.212713	0.479542	no	NS	0.255717	8.38146e-06	1.82049e-05	unclassified Blautia A	Blautia A	Lachnospiraceae K	Lachnospirales	Clostridia	Firmicutes	Bacteria
msp_0716	36	49	1.869125e-07 (1.363298e-06)	6.952157e-08 (1.863639e-07)	0.000000e+00 (0e+00-1.637983e-05)	0.000000e+00 (0.000000e+00-1.382647e-06)	-0.0669284	0.212866	0.479542	no	NS	0.446827	6.21385e-16	4.66151e-15	unclassified Acutalibacteraceae 3 UBA737	Acutalibacteraceae 3 UBA737	Acutalibacteraceae	Clostridiales	Clostridia	Firmicutes	Bacteria
msp_0558	37	47	1.908742e-08 (6.925619e-08)	1.968025e-08 (6.166868e-08)	0.000000e+00 (0e+00-6.064558e-07)	0.000000e+00 (0.000000e+00-4.672676e-07)	-0.0665175	0.213822	0.479913	no	NS	0.187505	0.00119069	0.00202117	unclassified Blautia A	Blautia A	Lachnospiraceae K	Lachnospirales	Clostridia	Firmicutes	Bacteria
msp_0723	87	99	3.836377e-07 (6.513541e-07)	5.168655e-07 (9.374611e-07)	1.222175e-07 (0e+00-5.099771e-06)	1.595946e-07 (0.000000e+00-6.482897e-06)	-0.0811267	0.215629	0.482181	no	NS	0.549548	9.34378e-25	1.76948e-23	unclassified Oscillospirales 5 CAG-170	Oscillospirales 5 CAG-170	Oscillospirales 5	Oscillospirales	Clostridia	Firmicutes	Bacteria
msp_1724	87	83	1.867249e-08 (2.754769e-08)	1.354565e-08 (1.828659e-08)	9.814678e-09 (0e+00-1.911580e-07)	7.131859e-09 (0.000000e+00-8.827474e-08)	0.0797571	0.217119	0.483729	no	NS	-0.144037	0.0131175	0.0190173	Phocea massiliensis	Phocea	Ruminococcaceae	Clostridiales	Clostridia	Firmicutes	Bacteria
msp_0223	20	28	2.109682e-07 (8.452861e-07)	2.602998e-07 (9.601841e-07)	0.000000e+00 (0e+00-5.582762e-06)	0.000000e+00 (0.000000e+00-6.485140e-06)	-0.0529584	0.220053	0.48847	no	NS	0.236842	3.85065e-05	7.75247e-05	[Clostridium] sp. L2-50	Coprococcus	Lachnospiraceae A	Lachnospirales	Clostridia	Firmicutes	Bacteria
msp_0856	18	26	4.478146e-08 (1.856844e-07)	4.640264e-08 (2.225746e-07)	0.000000e+00 (0e+00-1.373062e-06)	0.000000e+00 (0.000000e+00-2.451445e-06)	-0.0508583	0.221945	0.490871	no	NS	0.0890847	0.126208	0.157695	[Clostridium] sp. 28_17 & CAG:470	unclassified Clostridiales 2a	Clostridiales 2a	Clostridiales 2	Clostridia	Firmicutes	Bacteria
msp_0385	15	23	2.337424e-08 (9.691702e-08)	1.114472e-08 (4.538792e-08)	0.000000e+00 (0e+00-6.471935e-07)	0.000000e+00 (0.000000e+00-4.160690e-07)	-0.0472516	0.227007	0.49974	no	NS	-0.00421533	0.942429	0.951854	[Ruminococcaceae] bacterium D16 / Clostridiales bacterium Choco116	Lawsonibacter	Oscillospirales 6	Oscillospirales	Clostridia	Firmicutes	Bacteria
msp_0287	101	96	4.044159e-07 (6.510328e-07)	3.965244e-07 (7.306516e-07)	1.176791e-07 (0e+00-3.782140e-06)	5.701292e-08 (0.000000e+00-3.899021e-06)	0.0795289	0.228191	0.49974	no	NS	-0.0162043	0.781298	0.816322	Alistipes ihumii	Alistipes 2	Rikenellaceae	Bacteroidales	Bacteroidia	Bacteroidota	Bacteria
msp_0949	27	20	1.993255e-08 (6.662237e-08)	9.936689e-09 (4.191995e-08)	0.000000e+00 (0e+00-4.386573e-07)	0.000000e+00 (0.000000e+00-3.240891e-07)	0.0514974	0.228975	0.49974	no	NS	0.160387	0.00568081	0.00880452	unclassified Merdibacter	Merdibacter	Erysipelotrichaceae	Erysipelotrichales	Bacilli	Firmicutes	Bacteria
msp_0671	25	35	5.452557e-09 (2.997223e-08)	3.114744e-09 (1.082462e-08)	0.000000e+00 (0e+00-3.309633e-07)	0.000000e+00 (0.000000e+00-8.063133e-08)	-0.0567476	0.229753	0.49974	no	NS	0.138542	0.0170797	0.0242395	Turicibacter sanguinis	Turicibacter	unclassified Haloplasmatales	Haloplasmatales	Bacilli	Firmicutes	Bacteria
msp_0042	60	71	8.909054e-07 (2.413454e-06)	1.142303e-06 (2.835673e-06)	0.000000e+00 (0e+00-2.120664e-05)	0.000000e+00 (0.000000e+00-1.941558e-05)	-0.0734112	0.230078	0.49974	no	NS	0.297639	1.81026e-07	4.76965e-07	Coprococcus eutactus 2	Coprococcus	Lachnospiraceae A	Lachnospirales	Clostridia	Firmicutes	Bacteria
msp_0773	54	64	1.629718e-07 (5.137652e-07)	1.451545e-07 (2.402491e-07)	0.000000e+00 (0e+00-5.352005e-06)	0.000000e+00 (0.000000e+00-1.465582e-06)	-0.0710373	0.232593	0.503367	no	NS	0.63058	3.20051e-34	2.15501e-32	unclassified Anaerovoracaceae CAG-145	Anaerovoracaceae CAG-145	Anaerovoracaceae	Peptostreptococcales	Clostridia	Firmicutes	Bacteria
msp_0302	12	18	5.608370e-08 (3.350586e-07)	1.258601e-07 (8.342883e-07)	0.000000e+00 (0e+00-3.482680e-06)	0.000000e+00 (0.000000e+00-9.730091e-06)	-0.0420015	0.23341	0.503367	no	NS	0.284365	6.53213e-07	1.60262e-06	[Clostridium] sp. CAG:492	unclassified Clostridiales 2e	Clostridiales 2e	Clostridiales 2	Clostridia	Firmicutes	Bacteria
msp_0772	24	33	4.368273e-09 (1.530797e-08)	3.743766e-09 (1.043004e-08)	0.000000e+00 (0e+00-1.100500e-07)	0.000000e+00 (0.000000e+00-7.838175e-08)	-0.0546019	0.238324	0.512142	no	NS	-0.0638094	0.273828	0.322213	[Lachnoclostridium] pacaense	Enterocloster	Lachnospiraceae I	Lachnospirales	Clostridia	Firmicutes	Bacteria
msp_0166	135	132	6.235100e-07 (9.128656e-07)	5.169891e-07 (7.708970e-07)	3.259581e-07 (0e+00-5.373015e-06)	2.742367e-07 (0.000000e+00-4.801591e-06)	0.0787984	0.241212	0.516517	no	NS	0.0298963	0.608445	0.657251	Bifidobacterium longum	Bifidobacterium	Bifidobacteriaceae	Actinomycetales	Actinobacteria	Actinobacteriota	Bacteria
msp_0916	30	22	9.409175e-09 (4.194588e-08)	6.402105e-09 (2.871314e-08)	0.000000e+00 (0e+00-3.846456e-07)	0.000000e+00 (0.000000e+00-2.283261e-07)	0.0520453	0.243521	0.519627	no	NS	0.00790203	0.892313	0.908809	Bifidobacterium animalis	Bifidobacterium	Bifidobacteriaceae	Actinomycetales	Actinobacteria	Actinobacteriota	Bacteria
msp_0353	90	100	1.340629e-07 (2.600727e-07)	1.871338e-07 (4.389456e-07)	2.061570e-08 (0e+00-1.500981e-06)	3.710696e-08 (0.000000e+00-3.178085e-06)	-0.0759679	0.247613	0.526503	no	NS	0.128554	0.0269979	0.0366012	Clostridiales bacterium CIM:MAG 424	unclassified Clostridiales 1e	Clostridiales 1e	Clostridiales 1	Clostridia	Firmicutes	Bacteria
msp_0057	110	124	7.669862e-07 (2.359865e-06)	7.894258e-07 (2.335911e-06)	4.269416e-08 (0e+00-1.551469e-05)	5.853410e-08 (0.000000e+00-2.033418e-05)	-0.0771549	0.24921	0.527198	no	NS	0.243529	2.27495e-05	4.68918e-05	[Roseburia] sp. CAG:45 & sp. 2789STDY5608886	Lachnospiraceae C EuR	Lachnospiraceae C	Lachnospirales	Clostridia	Firmicutes	Bacteria
msp_0447	29	38	6.941692e-08 (2.718013e-07)	7.842852e-08 (2.454353e-07)	0.000000e+00 (0e+00-2.598290e-06)	0.000000e+00 (0.000000e+00-1.528684e-06)	-0.056702	0.250114	0.527198	no	NS	0.595463	8.65183e-30	3.08412e-28	Firmicutes bacterium CAG:272	unclassified Oscillospirales 1 CAG-272	Oscillospirales 1 CAG-272	Oscillospirales	Clostridia	Firmicutes	Bacteria
msp_0538	23	32	6.691530e-07 (1.850398e-06)	7.696789e-07 (2.166537e-06)	0.000000e+00 (0e+00-8.815094e-06)	0.000000e+00 (0.000000e+00-1.419562e-05)	-0.0523192	0.251759	0.527198	no	NS	0.212768	0.000226536	0.000418539	Phascolarctobacterium succinatutens	Phascolarctobacterium	Acidaminococcaceae	Acidaminococcales	Negativicutes	Firmicutes	Bacteria
msp_0621	116	102	5.257344e-08 (8.640976e-08)	5.179573e-08 (8.465350e-08)	2.013482e-08 (0e+00-5.560871e-07)	1.467475e-08 (0.000000e+00-4.734588e-07)	0.0762418	0.252667	0.527198	no	NS	0.0309541	0.595815	0.645911	Intestinibacter bartlettii	Intestinibacter	Peptostreptococcaceae	Peptostreptococcales	Clostridia	Firmicutes	Bacteria
msp_0793	31	25	1.861456e-08 (6.196678e-08)	1.034190e-08 (5.844892e-08)	0.000000e+00 (0e+00-4.243618e-07)	0.000000e+00 (0.000000e+00-5.764724e-07)	0.0524562	0.253941	0.527198	no	NS	0.176445	0.00231316	0.00376821	unclassified Anaerovoracaceae CAG-145	Anaerovoracaceae CAG-145	Anaerovoracaceae	Peptostreptococcales	Clostridia	Firmicutes	Bacteria
msp_1128	20	28	5.666009e-08 (3.294770e-07)	5.502730e-08 (2.982577e-07)	0.000000e+00 (0e+00-3.755772e-06)	0.000000e+00 (0.000000e+00-3.104467e-06)	-0.0492148	0.254445	0.527198	no	NS	0.244364	2.12787e-05	4.401e-05	unclassified Agathobaculum	Agathobaculum	Butyricicoccaceae	Oscillospirales	Clostridia	Firmicutes	Bacteria
msp_0227	91	107	8.652991e-07 (2.306355e-06)	7.676385e-07 (1.502951e-06)	8.389879e-08 (0e+00-2.174620e-05)	1.699305e-07 (0.000000e+00-8.301460e-06)	-0.0751917	0.254864	0.527198	no	NS	0.184263	0.00145221	0.00242434	[Eubacterium] sp. 36_13 & CAG:86 & RUG185	Lachnospira	Lachnospiraceae H	Lachnospirales	Clostridia	Firmicutes	Bacteria
msp_0307	124	124	5.086534e-07 (7.119922e-07)	3.645035e-07 (3.744109e-07)	3.282041e-07 (0e+00-5.646021e-06)	2.639343e-07 (0.000000e+00-2.563853e-06)	0.0764244	0.2549	0.527198	no	NS	0.295079	2.33049e-07	5.98422e-07	Dorea longicatena	Dorea	Lachnospiraceae J	Lachnospirales	Clostridia	Firmicutes	Bacteria
msp_0259	128	138	4.788862e-07 (4.724464e-07)	4.091852e-07 (3.840802e-07)	3.562272e-07 (0e+00-2.611029e-06)	2.966387e-07 (0.000000e+00-2.143046e-06)	0.0763331	0.256236	0.527693	no	NS	0.160546	0.0056327	0.00875235	Coprococcus comes	Coprococcus B	Lachnospiraceae J	Lachnospirales	Clostridia	Firmicutes	Bacteria
msp_0566	32	25	1.416652e-08 (4.659225e-08)	7.050071e-09 (2.596754e-08)	0.000000e+00 (0e+00-2.891069e-07)	0.000000e+00 (0.000000e+00-2.280832e-07)	0.0525018	0.25688	0.527693	no	NS	0.280389	9.4736e-07	2.2964e-06	unclassified Oscillospirales 5	unclassified Oscillospirales 5	Oscillospirales 5	Oscillospirales	Clostridia	Firmicutes	Bacteria
msp_0028	24	31	1.979956e-08 (7.374841e-08)	4.401478e-08 (1.658890e-07)	0.000000e+00 (0e+00-5.808934e-07)	0.000000e+00 (0.000000e+00-1.349161e-06)	-0.0514974	0.25929	0.529636	no	NS	0.210243	0.000269854	0.000491086	Parabacteroides goldsteinii	Parabacteroides	Tannerellaceae	Bacteroidales	Bacteroidia	Bacteroidota	Bacteria
msp_0693	17	24	5.562808e-09 (2.135036e-08)	1.523561e-08 (7.370319e-08)	0.000000e+00 (0e+00-1.715979e-07)	0.000000e+00 (0.000000e+00-6.199733e-07)	-0.0455625	0.259574	0.529636	no	NS	-0.00550228	0.924899	0.938842	unclassified Enterocloster	Enterocloster	Lachnospiraceae I	Lachnospirales	Clostridia	Firmicutes	Bacteria
msp_0144	75	84	9.912032e-07 (2.863366e-06)	9.250898e-07 (1.839043e-06)	6.492015e-09 (0e+00-2.543409e-05)	7.087773e-08 (0.000000e+00-1.145837e-05)	-0.0717677	0.26101	0.530778	no	NS	0.613379	5.56453e-32	2.59393e-30	[Clostridium] sp. CAG:138	unclassified Christensenellales CAG-138	Christensenellales CAG-138	Christensenellales	Clostridia	Firmicutes	Bacteria
msp_0170	32	41	1.378899e-06 (5.251548e-06)	1.052117e-06 (3.383154e-06)	0.000000e+00 (0e+00-3.792902e-05)	0.000000e+00 (0.000000e+00-2.851325e-05)	-0.056702	0.265327	0.537753	no	NS	0.211933	0.000240079	0.000440873	Azospirillum sp. CAG:239	Alphaproteobacteria RF32 CAG-239 CAG-495	Alphaproteobacteria RF32 CAG-239	Alphaproteobacteria RF32	Alphaproteobacteria	Proteobacteria	Bacteria
msp_0124	135	142	3.332329e-06 (3.552771e-06)	4.230130e-06 (5.135628e-06)	2.299342e-06 (0e+00-2.025483e-05)	2.420394e-06 (0.000000e+00-2.545987e-05)	-0.0746896	0.266809	0.538954	no	NS	0.240157	2.97204e-05	6.06416e-05	[Candidatus Cibiobacter] qucibialis	Gemmiger	Ruminococcaceae	Clostridiales	Clostridia	Firmicutes	Bacteria
msp_0423	29	23	4.384701e-08 (2.347082e-07)	8.350258e-09 (3.418398e-08)	0.000000e+00 (0e+00-2.123880e-06)	0.000000e+00 (0.000000e+00-2.260045e-07)	0.049443	0.267919	0.539399	no	NS	0.363326	1.14785e-10	4.66842e-10	unclassified Dysosmobacter - Oscillibacter	Dysosmobacter - Oscillibacter	Oscillospiraceae	Oscillospirales	Clostridia	Firmicutes	Bacteria
msp_1723	15	22	1.500257e-08 (7.693969e-08)	8.071960e-09 (2.610919e-08)	0.000000e+00 (0e+00-7.663170e-07)	0.000000e+00 (0.000000e+00-1.783755e-07)	-0.0427319	0.269093	0.539969	no	NS	0.335097	3.36643e-09	1.13336e-08	unclassified Christensenellales CAG-74	unclassified Christensenellales CAG-74	Christensenellales CAG-74	Christensenellales	Clostridia	Firmicutes	Bacteria
msp_0605	29	39	2.282101e-07 (1.232002e-06)	1.546792e-07 (7.480753e-07)	0.000000e+00 (0e+00-1.296209e-05)	0.000000e+00 (0.000000e+00-5.984503e-06)	-0.0546476	0.27038	0.540759	no	NS	0.46697	1.94727e-17	1.78795e-16	unclassified Oscillospiraceae CAG-129	Oscillospiraceae CAG-129	Oscillospiraceae	Oscillospirales	Clostridia	Firmicutes	Bacteria
msp_1353	35	46	1.858412e-08 (7.241887e-08)	1.167069e-08 (3.149336e-08)	0.000000e+00 (0e+00-5.958095e-07)	0.000000e+00 (0.000000e+00-2.354672e-07)	-0.057615	0.275558	0.547734	no	NS	0.306716	7.24579e-08	2.005e-07	unclassified Marvinbryantia	Marvinbryantia	Lachnospiraceae K	Lachnospirales	Clostridia	Firmicutes	Bacteria
msp_0203	20	14	3.206635e-08 (1.927312e-07)	2.009873e-08 (1.424083e-07)	0.000000e+00 (0e+00-2.035350e-06)	0.000000e+00 (0.000000e+00-1.653128e-06)	0.0404492	0.277703	0.547734	no	NS	-0.0359913	0.537368	0.593161	Negativibacillus massiliensis	Negativibacillus	Ruminococcaceae	Clostridiales	Clostridia	Firmicutes	Bacteria
msp_0319	44	55	4.167522e-07 (1.510118e-06)	3.584335e-07 (8.151132e-07)	0.000000e+00 (0e+00-1.530448e-05)	0.000000e+00 (0.000000e+00-4.392445e-06)	-0.0610847	0.279622	0.547734	no	NS	0.512321	3.29006e-21	4.24207e-20	unclassified Oscillospirales 4 UBA1777	Oscillospirales 4 UBA1777	Oscillospirales 4	Oscillospirales	Clostridia	Firmicutes	Bacteria
msp_0536	30	24	1.429830e-08 (4.703877e-08)	9.952374e-09 (4.918609e-08)	0.000000e+00 (0e+00-3.292058e-07)	0.000000e+00 (0.000000e+00-4.157530e-07)	0.0488495	0.281058	0.547734	no	NS	0.196602	0.000670381	0.00117075	unclassified Oscillospirales 4 UBA5446	Oscillospirales 4 UBA5446	Oscillospirales 4	Oscillospirales	Clostridia	Firmicutes	Bacteria
msp_0183	36	30	1.905620e-06 (5.059342e-06)	1.047205e-06 (3.722738e-06)	0.000000e+00 (0e+00-2.509584e-05)	0.000000e+00 (0.000000e+00-2.178506e-05)	0.0527757	0.281704	0.547734	no	NS	0.102938	0.0770235	0.0988903	[Acetobacter] sp. 46_36 & CAG:267 / Alphaproteobacteria bacterium UBA7083	Alphaproteobacteria RF32 CAG-239 CAG-267	Alphaproteobacteria RF32 CAG-239	Alphaproteobacteria RF32	Alphaproteobacteria	Proteobacteria	Bacteria
msp_0243	48	58	1.692374e-07 (8.122307e-07)	1.881360e-07 (5.126277e-07)	0.000000e+00 (0e+00-9.389091e-06)	0.000000e+00 (0.000000e+00-2.930874e-06)	-0.0620891	0.281896	0.547734	no	NS	0.330078	5.92923e-09	1.92145e-08	[Clostridium] sp. CAG:253	Lachnospiraceae B TF01-11	Lachnospiraceae B	Lachnospirales	Clostridia	Firmicutes	Bacteria
msp_0095	36	28	1.020338e-06 (3.251673e-06)	7.495327e-07 (2.395185e-06)	0.000000e+00 (0e+00-2.116191e-05)	0.000000e+00 (0.000000e+00-1.538248e-05)	0.0521366	0.281911	0.547734	no	NS	0.0625525	0.28341	0.331557	[Eubacterium] sp. CAG:202	Acutalibacteraceae 3 CAG-581	Acutalibacteraceae	Clostridiales	Clostridia	Firmicutes	Bacteria
msp_0038	32	40	7.799593e-08 (2.255320e-07)	9.957368e-08 (2.397675e-07)	0.000000e+00 (0e+00-1.473601e-06)	0.000000e+00 (0.000000e+00-1.330165e-06)	-0.0544193	0.282622	0.547734	no	NS	0.491092	2.25351e-19	2.35453e-18	unclassified Victivallales UBA1829	unclassified Victivallales UBA1829	Victivallales UBA1829	Victivallales	Lentisphaeria	Verrucomicrobiota	Bacteria
msp_0629	22	29	8.085423e-09 (2.971064e-08)	8.933692e-09 (2.985159e-08)	0.000000e+00 (0e+00-2.006319e-07)	0.000000e+00 (0.000000e+00-2.775922e-07)	-0.0475712	0.282659	0.547734	no	NS	0.320077	1.77752e-08	5.33256e-08	unclassified Monoglobaceae	unclassified Monoglobaceae	Monoglobaceae	Monoglobales	Clostridia	Firmicutes	Bacteria
msp_1444	25	34	8.328397e-09 (2.624737e-08)	8.988998e-09 (2.813707e-08)	0.000000e+00 (0e+00-2.076208e-07)	0.000000e+00 (0.000000e+00-2.648084e-07)	-0.0502191	0.284728	0.547734	no	NS	0.373607	3.08083e-11	1.3241e-10	Ruminococcaceae bacterium D5	Negativibacillus	Ruminococcaceae	Clostridiales	Clostridia	Firmicutes	Bacteria
msp_0769	143	148	2.877707e-07 (3.504443e-07)	2.700737e-07 (3.630576e-07)	1.776210e-07 (0e+00-2.568224e-06)	1.403067e-07 (2.278215e-09-2.691768e-06)	0.071859	0.285433	0.547734	no	NS	-0.0553686	0.342471	0.395309	Agathobaculum butyriciproducens	Agathobaculum	Butyricicoccaceae	Oscillospirales	Clostridia	Firmicutes	Bacteria
msp_0265	24	31	4.042747e-07 (1.572844e-06)	5.315347e-07 (1.618695e-06)	0.000000e+00 (0e+00-1.201300e-05)	0.000000e+00 (0.000000e+00-8.578993e-06)	-0.0487582	0.285514	0.547734	no	NS	0.315419	2.92418e-08	8.56064e-08	Faecalibacterium prausnitzii 7	Faecalibacterium	Ruminococcaceae	Clostridiales	Clostridia	Firmicutes	Bacteria
msp_1545	35	30	3.263835e-08 (1.011189e-07)	1.159611e-08 (3.375752e-08)	0.000000e+00 (0e+00-7.523671e-07)	0.000000e+00 (0.000000e+00-2.027976e-07)	0.0520453	0.285617	0.547734	no	NS	0.377364	1.88274e-11	8.38926e-11	unclassified Oscillospirales 3	unclassified Oscillospirales 3	Oscillospirales 3	Oscillospirales	Clostridia	Firmicutes	Bacteria
msp_0161	37	47	1.905540e-07 (6.174666e-07)	3.566381e-07 (1.601436e-06)	0.000000e+00 (0e+00-4.368511e-06)	0.000000e+00 (0.000000e+00-1.508815e-05)	-0.0568389	0.288182	0.550909	no	NS	0.135532	0.0196647	0.0275852	[Eubacterium] sp. CAG:248	Lachnospira	Lachnospiraceae H	Lachnospirales	Clostridia	Firmicutes	Bacteria
msp_0960	25	18	4.973134e-08 (2.754362e-07)	7.868709e-08 (6.129135e-07)	0.000000e+00 (0e+00-3.016813e-06)	0.000000e+00 (0.000000e+00-7.340992e-06)	0.043645	0.289951	0.551698	no	NS	0.176169	0.00235068	0.00381907	unclassified Clostridiales 1b	unclassified Clostridiales 1b	Clostridiales 1b	Clostridiales 1	Clostridia	Firmicutes	Bacteria
msp_0450	17	23	1.976791e-08 (1.547206e-07)	1.787668e-08 (7.150763e-08)	0.000000e+00 (0e+00-1.836856e-06)	0.000000e+00 (0.000000e+00-6.457470e-07)	-0.0422297	0.290985	0.551698	no	NS	0.224144	0.000100409	0.000194402	[Clostridiales] bacterium UBA4224	unclassified Butyricicoccaceae	Butyricicoccaceae	Oscillospirales	Clostridia	Firmicutes	Bacteria
msp_0397	51	63	5.364712e-08 (2.165828e-07)	3.724441e-08 (1.085237e-07)	0.000000e+00 (0e+00-1.885630e-06)	0.000000e+00 (0.000000e+00-9.798874e-07)	-0.0621348	0.29181	0.551698	no	NS	0.457853	9.603e-17	8.08252e-16	unclassified Acetatifactor	Acetatifactor	Lachnospiraceae G	Lachnospirales	Clostridia	Firmicutes	Bacteria
msp_0041	57	66	1.485902e-05 (3.449936e-05)	1.716521e-05 (3.909504e-05)	0.000000e+00 (0e+00-1.653105e-04)	0.000000e+00 (0.000000e+00-1.944790e-04)	-0.0633674	0.292422	0.551698	no	NS	0.210619	0.00026295	0.000481413	Prevotella copri 1	Prevotella	Prevotellaceae	Bacteroidales	Bacteroidia	Bacteroidota	Bacteria
msp_0198	52	62	4.285341e-08 (1.043977e-07)	4.809973e-08 (9.292585e-08)	0.000000e+00 (0e+00-9.664575e-07)	0.000000e+00 (0.000000e+00-4.781795e-07)	-0.0619065	0.293587	0.551698	no	NS	0.220227	0.000133506	0.000251257	Coprobacter secundus == Gabonia massiliensis	Coprobacter	Barnesiellaceae	Bacteroidales	Bacteroidia	Bacteroidota	Bacteria
msp_0077	32	41	3.539888e-07 (1.059711e-06)	4.821477e-07 (1.628007e-06)	0.000000e+00 (0e+00-5.854834e-06)	0.000000e+00 (0.000000e+00-1.165804e-05)	-0.0534149	0.294057	0.551698	no	NS	0.311866	4.25054e-08	1.20931e-07	unclassified Lachnospiraceae B CAG-882	Lachnospiraceae B CAG-882	Lachnospiraceae B	Lachnospirales	Clostridia	Firmicutes	Bacteria
msp_1358	26	20	5.204817e-09 (1.766756e-08)	2.032307e-09 (5.884900e-09)	0.000000e+00 (0e+00-1.314123e-07)	0.000000e+00 (0.000000e+00-3.573244e-08)	0.0443755	0.29564	0.551845	no	NS	-0.242556	2.45819e-05	5.0497e-05	unclassified Butyricicoccus	Butyricicoccus	Butyricicoccaceae	Oscillospirales	Clostridia	Firmicutes	Bacteria
msp_0407	72	86	3.409413e-07 (1.794992e-06)	2.386006e-07 (6.666204e-07)	0.000000e+00 (0e+00-2.011441e-05)	2.102249e-08 (0.000000e+00-6.068994e-06)	-0.0666545	0.295956	0.551845	no	NS	0.270284	2.37507e-06	5.47259e-06	unclassified Gemmiger	Gemmiger	Ruminococcaceae	Clostridiales	Clostridia	Firmicutes	Bacteria
msp_0835	18	26	1.805986e-07 (5.639266e-07)	1.594106e-07 (6.602101e-07)	0.000000e+00 (0e+00-3.107443e-06)	0.000000e+00 (0.000000e+00-6.979717e-06)	-0.0432798	0.298707	0.554273	no	NS	0.24523	1.98506e-05	4.11969e-05	Clostridiales bacterium 41_21_two_genomes	Acutalibacteraceae 2 CAG-528	Acutalibacteraceae	Clostridiales	Clostridia	Firmicutes	Bacteria
msp_1086	19	25	1.035077e-07 (5.691031e-07)	1.115078e-07 (3.954325e-07)	0.000000e+00 (0e+00-5.568345e-06)	0.000000e+00 (0.000000e+00-2.760634e-06)	-0.0432341	0.299218	0.554273	no	NS	0.422079	3.2354e-14	2.02129e-13	unclassified Clostridiales 1b	unclassified Clostridiales 1b	Clostridiales 1b	Clostridiales 1	Clostridia	Firmicutes	Bacteria
msp_0586	28	36	3.217599e-07 (1.255716e-06)	4.751962e-07 (1.769886e-06)	0.000000e+00 (0e+00-9.472635e-06)	0.000000e+00 (0.000000e+00-1.314984e-05)	-0.0502191	0.300003	0.554273	no	NS	0.359585	1.83139e-10	7.20665e-10	[Clostridium] sp. CAG:343	unclassified Clostridiales 2a	Clostridiales 2a	Clostridiales 2	Clostridia	Firmicutes	Bacteria
msp_0742	105	110	3.858068e-08 (6.963806e-08)	4.150923e-08 (5.551879e-08)	1.838540e-08 (0e+00-5.849669e-07)	2.253660e-08 (0.000000e+00-2.408176e-07)	-0.0688459	0.301126	0.554658	no	NS	-0.00396122	0.945894	0.953764	Streptococcus parasanguinis	Streptococcus	Streptococcaceae	Lactobacillales	Bacilli	Firmicutes	Bacteria
msp_0597	12	18	2.066162e-08 (1.084113e-07)	1.238605e-08 (7.080580e-08)	0.000000e+00 (0e+00-1.038192e-06)	0.000000e+00 (0.000000e+00-7.940360e-07)	-0.0363404	0.302617	0.555715	no	NS	0.292233	3.07722e-07	7.83527e-07	unclassified Oscillospirales 5 CAG-110	Oscillospirales 5 CAG-110	Oscillospirales 5	Oscillospirales	Clostridia	Firmicutes	Bacteria
msp_0652	54	61	9.460735e-08 (2.319098e-07)	1.144150e-07 (2.969252e-07)	0.000000e+00 (0e+00-1.405026e-06)	0.000000e+00 (0.000000e+00-2.859692e-06)	-0.0606282	0.304874	0.558168	no	NS	0.649669	7.05383e-37	6.1066e-35	unclassified Oscillospirales 1 CAG-272	unclassified Oscillospirales 1 CAG-272	Oscillospirales 1 CAG-272	Oscillospirales	Clostridia	Firmicutes	Bacteria
msp_0008	32	42	5.284578e-07 (2.087769e-06)	3.370085e-07 (1.480941e-06)	0.000000e+00 (0e+00-1.500141e-05)	0.000000e+00 (0.000000e+00-1.475144e-05)	-0.051954	0.30988	0.564878	no	NS	0.224432	9.83085e-05	0.000190945	Bacteroides intestinalis	Bacteroides	Bacteroidaceae	Bacteroidales	Bacteroidia	Bacteroidota	Bacteria
msp_0312	88	104	7.853022e-07 (1.837940e-06)	6.843996e-07 (1.252954e-06)	1.106581e-07 (0e+00-1.817375e-05)	2.087410e-07 (0.000000e+00-8.053252e-06)	-0.0667458	0.310403	0.564878	no	NS	0.652917	2.38324e-37	2.40707e-35	Firmicutes bacterium CAG:110	Oscillospirales 5 CAG-110	Oscillospirales 5	Oscillospirales	Clostridia	Firmicutes	Bacteria
msp_0188	121	136	3.535564e-07 (5.369628e-07)	2.502727e-07 (2.675028e-07)	2.060484e-07 (0e+00-5.307898e-06)	1.689000e-07 (0.000000e+00-1.578883e-06)	0.0680241	0.311391	0.564979	no	NS	-0.0330472	0.571181	0.623961	Erysipelatoclostridium sp1	Erysipelatoclostridium	Erysipelatoclostridiaceae	Erysipelotrichales	Bacilli	Firmicutes	Bacteria
msp_0250	99	104	5.161928e-07 (9.646378e-07)	3.160949e-07 (4.611700e-07)	2.141064e-07 (0e+00-6.823069e-06)	1.458670e-07 (0.000000e+00-2.698251e-06)	0.0667458	0.313509	0.565079	no	NS	0.114885	0.048299	0.0633532	[Ruminococcus] lactaris	Mediterraneibacter	Lachnospiraceae J	Lachnospirales	Clostridia	Firmicutes	Bacteria
msp_0249	125	129	1.232808e-07 (1.866811e-07)	1.110903e-07 (2.106125e-07)	6.169872e-08 (0e+00-1.370945e-06)	4.023126e-08 (0.000000e+00-1.110874e-06)	0.0677045	0.313533	0.565079	no	NS	0.286356	5.41101e-07	1.34388e-06	unclassified Acutalibacteraceae 3	Acutalibacteraceae 3	Acutalibacteraceae	Clostridiales	Clostridia	Firmicutes	Bacteria
msp_0083	20	15	2.167397e-07 (8.926435e-07)	9.816469e-08 (6.430188e-07)	0.000000e+00 (0e+00-7.844403e-06)	0.000000e+00 (0.000000e+00-7.474412e-06)	0.0379839	0.314244	0.565079	no	NS	0.0182849	0.754067	0.793342	Parabacteroides johnsonii	Parabacteroides	Tannerellaceae	Bacteroidales	Bacteroidia	Bacteroidota	Bacteria
msp_0419	37	47	1.694574e-07 (4.549592e-07)	1.556777e-07 (4.229555e-07)	0.000000e+00 (0e+00-2.520974e-06)	0.000000e+00 (0.000000e+00-3.084619e-06)	-0.0534606	0.317825	0.569828	no	NS	0.0296215	0.611747	0.659641	Bifidobacterium bifidum	Bifidobacterium	Bifidobacteriaceae	Actinomycetales	Actinobacteria	Actinobacteriota	Bacteria
msp_0035	99	105	4.938160e-06 (7.993191e-06)	4.328252e-06 (8.364265e-06)	1.761228e-06 (0e+00-5.112053e-05)	8.173940e-07 (0.000000e+00-5.490566e-05)	0.064874	0.327529	0.584241	no	NS	0.0142753	0.806785	0.837178	Bacteroides dorei	Bacteroides 3	Bacteroidaceae	Bacteroidales	Bacteroidia	Bacteroidota	Bacteria
msp_0466	16	23	1.710866e-07 (6.067517e-07)	1.226465e-07 (4.960060e-07)	0.000000e+00 (0e+00-4.280113e-06)	0.000000e+00 (0.000000e+00-3.610846e-06)	-0.0387144	0.327792	0.584241	no	NS	0.109794	0.059202	0.076659	unclassified Sutterella	Sutterella	Burkholderiaceae	Burkholderiales	Gammaproteobacteria	Proteobacteria	Bacteria
msp_0845	23	30	1.996454e-07 (7.113058e-07)	2.080152e-07 (7.543444e-07)	0.000000e+00 (0e+00-5.365019e-06)	0.000000e+00 (0.000000e+00-4.829089e-06)	-0.0439189	0.32887	0.584444	no	NS	0.173144	0.00279999	0.00448888	[Clostridium] sp. CAG:440	unclassified Clostridiales 2a	Clostridiales 2a	Clostridiales 2	Clostridia	Firmicutes	Bacteria
msp_0474	14	19	5.786568e-08 (2.710245e-07)	1.256522e-07 (5.534157e-07)	0.000000e+00 (0e+00-1.934976e-06)	0.000000e+00 (0.000000e+00-5.641372e-06)	-0.0357012	0.33173	0.587802	no	NS	-0.0962441	0.0983962	0.124485	Dakarella massiliensis	Dakarella	Burkholderiaceae	Burkholderiales	Gammaproteobacteria	Proteobacteria	Bacteria
msp_0740	19	14	1.982578e-08 (6.386403e-08)	1.164902e-08 (4.505859e-08)	0.000000e+00 (0e+00-4.415164e-07)	0.000000e+00 (0.000000e+00-2.638281e-07)	0.0355186	0.334212	0.588761	no	NS	-0.221423	0.000122451	0.00023271	Clostridiales bacterium CIM:MAG 309	unclassified Anaerotignaceae	Anaerotignaceae	Lachnospirales	Clostridia	Firmicutes	Bacteria
msp_0804	48	59	4.851445e-07 (2.304919e-06)	4.193369e-07 (1.797775e-06)	0.000000e+00 (0e+00-2.625831e-05)	0.000000e+00 (0.000000e+00-2.064345e-05)	-0.0558802	0.334214	0.588761	no	NS	0.485676	6.32523e-19	6.28375e-18	[Catabacter] sp. UBA7597	unclassified Clostridiales 1e	Clostridiales 1e	Clostridiales 1	Clostridia	Firmicutes	Bacteria
msp_0381	63	74	1.550203e-07 (3.399912e-07)	2.074407e-07 (5.673653e-07)	0.000000e+00 (0e+00-2.772325e-06)	1.824971e-09 (0.000000e+00-4.963799e-06)	-0.0591673	0.338737	0.594998	no	NS	0.32552	9.82787e-09	3.08585e-08	Alistipes senegalensis	Alistipes	Rikenellaceae	Bacteroidales	Bacteroidia	Bacteroidota	Bacteria
msp_0177	31	25	1.093869e-08 (3.278898e-08)	6.796836e-09 (2.750139e-08)	0.000000e+00 (0e+00-2.043255e-07)	0.000000e+00 (0.000000e+00-2.970698e-07)	0.0435993	0.343109	0.600936	no	NS	-0.0367655	0.528646	0.586739	unclassified Enterocloster	Enterocloster	Lachnospiraceae I	Lachnospirales	Clostridia	Firmicutes	Bacteria
msp_0325	25	32	9.430732e-08 (3.322340e-07)	1.251868e-07 (4.291675e-07)	0.000000e+00 (0e+00-2.257845e-06)	0.000000e+00 (0.000000e+00-3.039555e-06)	-0.0437363	0.344998	0.602503	no	NS	0.0702381	0.228282	0.274807	Ruminococcus sp. UNK.MGS-30	Ruminococcus	Ruminococcaceae	Clostridiales	Clostridia	Firmicutes	Bacteria
msp_0296	130	132	3.886932e-07 (5.442321e-07)	2.867283e-07 (3.508834e-07)	1.885226e-07 (0e+00-3.087973e-06)	1.480342e-07 (0.000000e+00-1.823686e-06)	0.0632761	0.346583	0.603532	no	NS	0.495339	9.90332e-20	1.05288e-18	unclassified Lachnospiraceae C 14-2	Lachnospiraceae C 14-2	Lachnospiraceae C	Lachnospirales	Clostridia	Firmicutes	Bacteria
msp_0189	45	51	3.586315e-08 (9.766072e-08)	7.665841e-08 (2.445535e-07)	0.000000e+00 (0e+00-7.552074e-07)	0.000000e+00 (0.000000e+00-1.971017e-06)	-0.0524562	0.348518	0.604185	no	NS	-0.0990114	0.0890502	0.113371	Blautia sp. CAG:237	Blautia A	Lachnospiraceae K	Lachnospirales	Clostridia	Firmicutes	Bacteria
msp_0663	18	13	2.433118e-08 (9.733249e-08)	1.585427e-08 (7.158312e-08)	0.000000e+00 (0e+00-5.916892e-07)	0.000000e+00 (0.000000e+00-5.497748e-07)	0.0335099	0.348952	0.604185	no	NS	0.133923	0.0211812	0.029386	unclassified Oscillospirales 1 CAG-382	unclassified Oscillospirales 1 CAG-382	Oscillospirales 1 CAG-382	Oscillospirales	Clostridia	Firmicutes	Bacteria
msp_0011	123	122	1.174763e-06 (2.324661e-06)	8.020954e-07 (1.109630e-06)	4.644701e-07 (0e+00-2.192582e-05)	3.567054e-07 (0.000000e+00-5.606816e-06)	0.0625457	0.351313	0.60654	no	NS	-0.0305402	0.600743	0.650089	Bacteroides thetaiotaomicron	Bacteroides	Bacteroidaceae	Bacteroidales	Bacteroidia	Bacteroidota	Bacteria
msp_0163	24	31	2.034284e-08 (7.515721e-08)	2.209106e-08 (7.543467e-08)	0.000000e+00 (0e+00-6.074174e-07)	0.000000e+00 (0.000000e+00-6.565126e-07)	-0.042458	0.352432	0.606743	no	NS	0.0701973	0.228553	0.274807	Firmicutes bacterium CAG:227	Blautia	Lachnospiraceae K	Lachnospirales	Clostridia	Firmicutes	Bacteria
msp_0425	38	32	4.606703e-08 (1.007235e-07)	3.345049e-08 (8.299167e-08)	0.000000e+00 (0e+00-6.124621e-07)	0.000000e+00 (0.000000e+00-6.364362e-07)	0.0462016	0.356718	0.612382	no	NS	0.0661512	0.25657	0.304269	unclassified Evtepia	Evtepia	Oscillospirales 6	Oscillospirales	Clostridia	Firmicutes	Bacteria
msp_1385	39	48	2.904211e-08 (1.080985e-07)	2.274697e-08 (6.593760e-08)	0.000000e+00 (0e+00-8.405487e-07)	0.000000e+00 (0.000000e+00-4.813769e-07)	-0.0496713	0.359145	0.614808	no	NS	0.285205	6.03426e-07	1.49255e-06	unclassified Blautia A	Blautia A	Lachnospiraceae K	Lachnospirales	Clostridia	Firmicutes	Bacteria
msp_0885	55	67	3.099989e-08 (7.376772e-08)	2.383027e-08 (6.123160e-08)	0.000000e+00 (0e+00-4.364463e-07)	0.000000e+00 (0.000000e+00-6.292243e-07)	-0.0543736	0.365329	0.623631	no	NS	0.354616	3.37461e-10	1.26235e-09	unclassified Lachnospiraceae C EuR	Lachnospiraceae C EuR	Lachnospiraceae C	Lachnospirales	Clostridia	Firmicutes	Bacteria
msp_0382	19	14	7.273708e-09 (4.407814e-08)	2.232707e-09 (8.816299e-09)	0.000000e+00 (0e+00-4.894143e-07)	0.000000e+00 (0.000000e+00-6.769879e-08)	0.0331446	0.367568	0.625692	no	NS	0.013932	0.811344	0.84047	unclassified Eisenbergiella	Eisenbergiella	Lachnospiraceae G	Lachnospirales	Clostridia	Firmicutes	Bacteria
msp_0820	122	129	1.924358e-07 (2.046082e-07)	2.053174e-07 (2.003481e-07)	1.233221e-07 (0e+00-1.141665e-06)	1.425176e-07 (0.000000e+00-1.229532e-06)	-0.0601717	0.370294	0.628567	no	NS	0.186581	0.00126039	0.00213351	unclassified Hungatella	Hungatella	Lachnospiraceae I	Lachnospirales	Clostridia	Firmicutes	Bacteria
msp_0222	31	38	2.219710e-07 (7.771771e-07)	2.201701e-07 (7.554623e-07)	0.000000e+00 (0e+00-6.828540e-06)	0.000000e+00 (0.000000e+00-5.993928e-06)	-0.0445581	0.37153	0.628903	no	NS	0.309698	5.32709e-08	1.50851e-07	[Clostridium] sp. CAG:354	unclassified Clostridiales 2c	Clostridiales 2c	Clostridiales 2	Clostridia	Firmicutes	Bacteria
msp_1413	20	25	8.820279e-09 (3.301250e-08)	1.270615e-08 (3.737372e-08)	0.000000e+00 (0e+00-2.182617e-07)	0.000000e+00 (0.000000e+00-2.068446e-07)	-0.0372535	0.375654	0.633294	no	NS	0.359396	1.87481e-10	7.28292e-10	unclassified Clostridiales 2a	unclassified Clostridiales 2a	Clostridiales 2a	Clostridiales 2	Clostridia	Firmicutes	Bacteria
msp_1673	35	28	1.130128e-08 (4.701404e-08)	1.236619e-08 (4.544482e-08)	0.000000e+00 (0e+00-4.700442e-07)	0.000000e+00 (0.000000e+00-3.037657e-07)	0.0425493	0.377055	0.633294	no	NS	0.157693	0.00655568	0.00998177	unclassified Lachnoclostridium 2	Lachnoclostridium 2	Lachnospiraceae I	Lachnospirales	Clostridia	Firmicutes	Bacteria
msp_0254	18	13	1.445955e-08 (5.890292e-08)	1.731465e-08 (1.031194e-07)	0.000000e+00 (0e+00-3.867827e-07)	0.000000e+00 (0.000000e+00-1.136770e-06)	0.0315924	0.37726	0.633294	no	NS	-0.324005	1.1604e-08	3.58776e-08	unclassified Hungatella	Hungatella	Lachnospiraceae I	Lachnospirales	Clostridia	Firmicutes	Bacteria
msp_0615	43	50	1.597398e-07 (5.594541e-07)	3.278200e-07 (1.616026e-06)	0.000000e+00 (0e+00-5.153019e-06)	0.000000e+00 (0.000000e+00-1.781900e-05)	-0.0485756	0.380467	0.636914	no	NS	0.40887	2.34524e-13	1.31594e-12	unclassified Oscillospiraceae CAG-129	Oscillospiraceae CAG-129	Oscillospiraceae	Oscillospirales	Clostridia	Firmicutes	Bacteria
msp_0039	70	80	1.408204e-06 (4.084748e-06)	1.234942e-06 (2.959407e-06)	0.000000e+00 (0e+00-3.044454e-05)	2.278591e-08 (0.000000e+00-1.638529e-05)	-0.0545106	0.387801	0.645909	no	NS	0.393175	2.20943e-12	1.10654e-11	Lachnospiraceae bacterium hRUG904 / Clostridiales bacterium RUG495 / [Clostridium] sp. CAG:127	Lachnospiraceae A RUG495	Lachnospiraceae A	Lachnospirales	Clostridia	Firmicutes	Bacteria
msp_1705	19	14	8.243412e-09 (5.072795e-08)	7.768459e-09 (3.487355e-08)	0.000000e+00 (0e+00-5.961467e-07)	0.000000e+00 (0.000000e+00-2.583688e-07)	0.0315924	0.39046	0.645909	no	NS	-0.0416206	0.475631	0.530815	unclassified Oscillospirales 2	unclassified Oscillospirales 2	Oscillospirales 2	Oscillospirales	Clostridia	Firmicutes	Bacteria
msp_0247	23	30	1.390144e-07 (4.917056e-07)	1.223361e-07 (4.680645e-07)	0.000000e+00 (0e+00-3.172095e-06)	0.000000e+00 (0.000000e+00-3.661767e-06)	-0.0385318	0.39172	0.645909	no	NS	0.351471	4.94165e-10	1.826e-09	[Clostridium] sp. 44_14 & CAG:277	Lachnospiraceae B TF01-11	Lachnospiraceae B	Lachnospirales	Clostridia	Firmicutes	Bacteria
msp_0106	69	77	8.517957e-07 (1.950375e-06)	9.781881e-07 (2.467278e-06)	0.000000e+00 (0e+00-1.224127e-05)	2.509940e-08 (0.000000e+00-1.970919e-05)	-0.0537345	0.391859	0.645909	no	NS	0.665513	3.11642e-39	4.85805e-37	[Clostridiales] bacterium UBA7273 / Firmicutes bacterium CAG:240	Oscillospirales 4 F23-B02	Oscillospirales 4	Oscillospirales	Clostridia	Firmicutes	Bacteria
msp_0286	23	18	6.348880e-08 (1.829939e-07)	5.891585e-08 (2.385897e-07)	0.000000e+00 (0e+00-1.194310e-06)	0.000000e+00 (0.000000e+00-2.123287e-06)	0.0346056	0.391993	0.645909	no	NS	0.0856221	0.14168	0.1763	Ruminococcus sp. 37_24 & sp. 2789STDY5834934	Ruminococcus	Ruminococcaceae	Clostridiales	Clostridia	Firmicutes	Bacteria
msp_1531c	22	29	3.323869e-08 (1.167417e-07)	2.184767e-08 (5.988887e-08)	0.000000e+00 (0e+00-8.492686e-07)	0.000000e+00 (0.000000e+00-3.839105e-07)	-0.0378926	0.392235	0.645909	no	NS	0.279216	1.05598e-06	2.53939e-06	Olsenella sp. GAM18	Olsenella	Atopobiaceae	Coriobacteriales	Coriobacteriia	Actinobacteriota	Bacteria
msp_0059	124	121	2.111508e-06 (2.393958e-06)	1.876130e-06 (2.199299e-06)	1.236447e-06 (0e+00-1.362165e-05)	1.122462e-06 (0.000000e+00-1.062612e-05)	0.0565194	0.399689	0.654726	no	NS	0.125964	0.0302629	0.0406637	Barnesiella intestinihominis	Barnesiella	Barnesiellaceae	Bacteroidales	Bacteroidia	Bacteroidota	Bacteria
msp_1629	13	18	1.291332e-08 (8.407014e-08)	7.516782e-09 (3.542261e-08)	0.000000e+00 (0e+00-9.706464e-07)	0.000000e+00 (0.000000e+00-3.862602e-07)	-0.0301315	0.39975	0.654726	no	NS	0.320323	1.73098e-08	5.21877e-08	unclassified Monoglobaceae	unclassified Monoglobaceae	Monoglobaceae	Monoglobales	Clostridia	Firmicutes	Bacteria
msp_0064	15	19	6.280975e-07 (3.118517e-06)	1.579655e-06 (6.348193e-06)	0.000000e+00 (0e+00-2.790345e-05)	0.000000e+00 (0.000000e+00-4.579358e-05)	-0.0310902	0.404252	0.658898	no	NS	0.211964	0.000239566	0.000440873	[Alistipes] sp. CAG:435	Rikenellaceae 2 RC9	Rikenellaceae 2	Bacteroidales	Bacteroidia	Bacteroidota	Bacteria
msp_1312	62	58	4.420594e-08 (1.042316e-07)	3.222709e-08 (8.156738e-08)	0.000000e+00 (0e+00-6.856077e-07)	0.000000e+00 (0.000000e+00-4.315460e-07)	0.0498539	0.404472	0.658898	no	NS	0.0289416	0.619946	0.663759	unclassified Dysosmobacter - Oscillibacter	Dysosmobacter - Oscillibacter	Oscillospiraceae	Oscillospirales	Clostridia	Firmicutes	Bacteria
msp_0017	112	119	1.175895e-06 (2.823379e-06)	1.222473e-06 (2.518929e-06)	1.846937e-07 (0e+00-2.163961e-05)	2.694134e-07 (0.000000e+00-2.040173e-05)	-0.0540541	0.419299	0.681134	no	NS	-0.0727716	0.211896	0.257333	Roseburia intestinalis	Roseburia	Lachnospiraceae C	Lachnospirales	Clostridia	Firmicutes	Bacteria
msp_0196	126	129	1.910059e-06 (2.047162e-06)	1.687679e-06 (1.859488e-06)	1.217434e-06 (0e+00-1.190141e-05)	1.034184e-06 (0.000000e+00-8.690439e-06)	0.0541454	0.42037	0.681134	no	NS	0.148503	0.0105178	0.015508	Alistipes shahii	Alistipes	Rikenellaceae	Bacteroidales	Bacteroidia	Bacteroidota	Bacteria
msp_0175	75	72	3.594050e-07 (7.837727e-07)	2.428236e-07 (5.397948e-07)	5.052415e-09 (0e+00-5.613696e-06)	0.000000e+00 (0.000000e+00-3.105874e-06)	0.04958	0.430216	0.695229	no	NS	0.0587144	0.314052	0.36459	Lachnospiraceae bacterium TF01-11 / [Clostridium] sp. CAG:122	Lachnospiraceae B TF01-11	Lachnospiraceae B	Lachnospirales	Clostridia	Firmicutes	Bacteria
msp_0401	18	24	3.009380e-08 (1.241627e-07)	1.622849e-08 (7.096203e-08)	0.000000e+00 (0e+00-1.100212e-06)	0.000000e+00 (0.000000e+00-5.059827e-07)	-0.0320489	0.432702	0.697387	no	NS	0.300678	1.33696e-07	3.55349e-07	unclassified Christensenellales QALW01	unclassified Christensenellales QALW01	Christensenellales QALW01	Christensenellales	Clostridia	Firmicutes	Bacteria
msp_1019	13	17	1.554318e-08 (7.154776e-08)	2.203855e-08 (9.599151e-08)	0.000000e+00 (0e+00-4.745126e-07)	0.000000e+00 (0.000000e+00-8.931893e-07)	-0.0274379	0.436575	0.701762	no	NS	0.131459	0.0236998	0.0326411	Oxalobacter formigenes	Oxalobacter	Burkholderiaceae	Burkholderiales	Gammaproteobacteria	Proteobacteria	Bacteria
msp_0049	23	18	1.056505e-08 (1.115692e-07)	3.746161e-09 (2.456045e-08)	0.000000e+00 (0e+00-1.357532e-06)	0.000000e+00 (0.000000e+00-2.837434e-07)	0.0313185	0.438581	0.702106	no	NS	-0.118747	0.0411925	0.0546229	unclassified Enterocloster	Enterocloster	Lachnospiraceae I	Lachnospirales	Clostridia	Firmicutes	Bacteria
msp_0703	24	29	7.079145e-08 (3.067256e-07)	6.230847e-08 (2.058282e-07)	0.000000e+00 (0e+00-2.278077e-06)	0.000000e+00 (0.000000e+00-1.577655e-06)	-0.0347882	0.439411	0.702106	no	NS	0.409096	2.26902e-13	1.28507e-12	unclassified Christensenellales QALW01	unclassified Christensenellales QALW01	Christensenellales QALW01	Christensenellales	Clostridia	Firmicutes	Bacteria
msp_0449	94	103	8.023570e-08 (1.302856e-07)	1.185053e-07 (2.725722e-07)	3.266207e-08 (0e+00-8.569732e-07)	3.485271e-08 (0.000000e+00-2.617164e-06)	-0.0509496	0.440264	0.702106	no	NS	0.323462	1.23127e-08	3.78757e-08	unclassified Clostridiales 1e	unclassified Clostridiales 1e	Clostridiales 1e	Clostridiales 1	Clostridia	Firmicutes	Bacteria
msp_0959	78	92	1.103848e-07 (2.333675e-07)	1.046320e-07 (2.524806e-07)	7.683181e-09 (0e+00-1.370990e-06)	2.015407e-08 (0.000000e+00-2.017970e-06)	-0.04958	0.443098	0.70477	no	NS	0.500704	3.44785e-20	3.79891e-19	unclassified Acutalibacteraceae 3 UBA737	Acutalibacteraceae 3 UBA737	Acutalibacteraceae	Clostridiales	Clostridia	Firmicutes	Bacteria
msp_0622	109	117	2.512097e-07 (3.030428e-07)	1.984457e-07 (2.347083e-07)	1.479483e-07 (0e+00-1.565756e-06)	1.299994e-07 (0.000000e+00-1.049649e-06)	0.0509953	0.445515	0.704881	no	NS	0.319741	1.84289e-08	5.44777e-08	unclassified Christensenellales CAG-74	unclassified Christensenellales CAG-74	Christensenellales CAG-74	Christensenellales	Clostridia	Firmicutes	Bacteria
msp_0346	131	139	7.288315e-07 (7.121654e-07)	6.668262e-07 (7.226012e-07)	5.731044e-07 (0e+00-4.263995e-06)	4.794572e-07 (0.000000e+00-6.175259e-06)	0.0510866	0.447573	0.704881	no	NS	-0.154475	0.00775746	0.0116075	Lachnoclostridium sp. SNUG30386 / [Clostridium] sp. CAG:43	Lachnoclostridium	Lachnospiraceae I	Lachnospirales	Clostridia	Firmicutes	Bacteria
msp_1180	18	23	1.656326e-07 (7.309436e-07)	1.177121e-07 (4.152661e-07)	0.000000e+00 (0e+00-5.642341e-06)	0.000000e+00 (0.000000e+00-2.882462e-06)	-0.0306793	0.447996	0.704881	no	NS	0.334691	3.52545e-09	1.17386e-08	unclassified Bacilli RF39 CAG-302 CAG-302	Bacilli RF39 CAG-302 CAG-302	Bacilli RF39 CAG-302	Bacilli RF39	Bacilli	Firmicutes	Bacteria
msp_0591	136	139	1.802370e-07 (4.334300e-07)	1.451955e-07 (1.695698e-07)	1.084794e-07 (0e+00-5.043976e-06)	9.885755e-08 (0.000000e+00-1.051492e-06)	0.0509496	0.448865	0.704881	no	NS	-0.129504	0.0258785	0.0353207	unclassified Enterocloster	Enterocloster	Lachnospiraceae I	Lachnospirales	Clostridia	Firmicutes	Bacteria
msp_1379	17	21	1.809817e-08 (8.027743e-08)	3.626483e-08 (1.395927e-07)	0.000000e+00 (0e+00-7.719368e-07)	0.000000e+00 (0.000000e+00-9.339316e-07)	-0.0296293	0.448984	0.704881	no	NS	0.450382	3.42825e-16	2.73357e-15	unclassified Oscillospirales 1 CAG-272	unclassified Oscillospirales 1 CAG-272	Oscillospirales 1 CAG-272	Oscillospirales	Clostridia	Firmicutes	Bacteria
msp_0048	121	123	5.417404e-07 (9.513018e-07)	4.451492e-07 (9.411157e-07)	1.944857e-07 (0e+00-5.725956e-06)	1.425944e-07 (0.000000e+00-7.691423e-06)	0.0504474	0.452205	0.708104	no	NS	0.128867	0.0266239	0.0362564	[Eubacterium] sp. CAG:38	Lachnospira	Lachnospiraceae H	Lachnospirales	Clostridia	Firmicutes	Bacteria
msp_0178	47	55	1.738391e-07 (4.363418e-07)	1.647300e-07 (3.561650e-07)	0.000000e+00 (0e+00-3.653284e-06)	0.000000e+00 (0.000000e+00-1.685284e-06)	-0.0425037	0.456227	0.712561	no	NS	0.257063	7.48285e-06	1.63704e-05	Ruminococcus sp. A254.MGS-254 & CAG:254	Ruminococcus	Ruminococcaceae	Clostridiales	Clostridia	Firmicutes	Bacteria
msp_0431	33	28	5.233618e-08 (1.663527e-07)	4.034143e-08 (1.310859e-07)	0.000000e+00 (0e+00-1.208263e-06)	0.000000e+00 (0.000000e+00-1.115954e-06)	0.0350621	0.461183	0.714998	no	NS	0.00581828	0.920599	0.936046	[Eubacterium] sp. CAG:274	Anaerotignaceae CAG-274	Anaerotignaceae	Lachnospirales	Clostridia	Firmicutes	Bacteria
msp_0205	96	109	1.150092e-06 (2.333605e-06)	1.318799e-06 (2.733939e-06)	2.191052e-07 (0e+00-1.563748e-05)	1.847892e-07 (0.000000e+00-1.988831e-05)	-0.0488495	0.461294	0.714998	no	NS	0.522649	3.77296e-22	5.44385e-21	Firmicutes bacterium CAG:124	Oscillospirales 5 CAG-170	Oscillospirales 5	Oscillospirales	Clostridia	Firmicutes	Bacteria
msp_0924	15	20	4.130860e-08 (1.890241e-07)	1.570726e-08 (5.210022e-08)	0.000000e+00 (0e+00-1.476285e-06)	0.000000e+00 (0.000000e+00-3.888871e-07)	-0.0277575	0.462285	0.714998	no	NS	0.333633	3.97518e-09	1.29976e-08	Methanobrevibacter smithii 2	Methanobrevibacter	Methanobacteriaceae	Methanobacteriales	Methanobacteria	Archaea	Archaea
msp_0023	109	111	1.823962e-06 (2.696594e-06)	1.260019e-06 (1.587795e-06)	8.502435e-07 (0e+00-1.361274e-05)	7.477384e-07 (0.000000e+00-9.745882e-06)	0.0489865	0.462819	0.714998	no	NS	-0.00290655	0.960286	0.966667	Bacteroides caccae	Bacteroides	Bacteroidaceae	Bacteroidales	Bacteroidia	Bacteroidota	Bacteria
msp_0552	45	43	2.528408e-08 (9.036884e-08)	1.131691e-08 (4.129317e-08)	0.000000e+00 (0e+00-7.959775e-07)	0.000000e+00 (0.000000e+00-3.910100e-07)	0.0396731	0.465744	0.714998	no	NS	0.264693	3.88763e-06	8.79068e-06	unclassified Oscillospiraceae	unclassified Oscillospiraceae	Oscillospiraceae	Oscillospirales	Clostridia	Firmicutes	Bacteria
msp_0299	116	129	1.072893e-07 (1.467275e-07)	7.992664e-08 (9.312049e-08)	6.413597e-08 (0e+00-8.332630e-07)	4.683024e-08 (0.000000e+00-5.926527e-07)	0.0489408	0.465903	0.714998	no	NS	0.112558	0.0530538	0.0689927	[Eubacterium] ramulus	Lachnospiraceae C EuR	Lachnospiraceae C	Lachnospirales	Clostridia	Firmicutes	Bacteria
msp_0121	68	68	1.510412e-06 (3.769168e-06)	8.233231e-07 (1.866550e-06)	0.000000e+00 (0e+00-2.673173e-05)	0.000000e+00 (0.000000e+00-1.054234e-05)	0.0450146	0.466047	0.714998	no	NS	0.344734	1.10302e-09	3.86376e-09	[Oscillibacter] sp. CAG:241_62_21	Oscillospiraceae CAG-129	Oscillospiraceae	Oscillospirales	Clostridia	Firmicutes	Bacteria
msp_1012	74	81	7.771013e-08 (2.655754e-07)	6.419381e-08 (1.673209e-07)	2.154090e-09 (0e+00-2.032087e-06)	1.010367e-08 (0.000000e+00-1.396097e-06)	-0.0461103	0.468132	0.716384	no	NS	0.363072	1.18513e-10	4.75621e-10	[Intestinimonas] massiliensis	Flavonifractor	Oscillospirales 6	Oscillospirales	Clostridia	Firmicutes	Bacteria
msp_0129	62	62	1.612328e-07 (3.334891e-07)	7.768604e-08 (1.658138e-07)	0.000000e+00 (0e+00-1.566547e-06)	0.000000e+00 (0.000000e+00-1.166752e-06)	0.0434624	0.471326	0.719455	no	NS	-0.187551	0.00118729	0.00202106	[Clostridium] sp. CAG:58	Lachnoclostridium 2	Lachnospiraceae I	Lachnospirales	Clostridia	Firmicutes	Bacteria
msp_0709	28	34	2.178491e-07 (6.603340e-07)	1.822273e-07 (4.527853e-07)	0.000000e+00 (0e+00-4.167559e-06)	0.000000e+00 (0.000000e+00-2.363147e-06)	-0.0342403	0.474566	0.722581	no	NS	0.215113	0.00019221	0.000358398	Firmicutes bacterium CAG:341	Acutalibacteraceae 2 CAG-528	Acutalibacteraceae	Clostridiales	Clostridia	Firmicutes	Bacteria
msp_0026	55	64	9.338851e-07 (2.290564e-06)	7.578258e-07 (1.561155e-06)	0.000000e+00 (0e+00-1.765136e-05)	0.000000e+00 (0.000000e+00-1.254881e-05)	-0.0421841	0.479627	0.728456	no	NS	0.196841	0.000660123	0.00115952	Paraprevotella clara	Paraprevotella	Bacteroidaceae	Bacteroidales	Bacteroidia	Bacteroidota	Bacteria
msp_0893	124	136	1.835081e-06 (2.121147e-06)	1.528777e-06 (1.858645e-06)	1.118366e-06 (0e+00-9.458373e-06)	8.520108e-07 (0.000000e+00-1.025374e-05)	0.0471147	0.483452	0.731984	no	NS	0.142516	0.0141234	0.020378	Faecalibacterium prausnitzii 2	Faecalibacterium	Ruminococcaceae	Clostridiales	Clostridia	Firmicutes	Bacteria
msp_1291	128	135	5.871341e-08 (6.859899e-08)	5.787494e-08 (4.926961e-08)	4.364685e-08 (0e+00-5.447437e-07)	4.781880e-08 (0.000000e+00-2.391524e-07)	-0.0469321	0.485241	0.731984	no	NS	0.246587	1.7792e-05	3.71792e-05	[Clostridiales] bacterium CIM:MAG 451	unclassified Anaerovoracaceae	Anaerovoracaceae	Peptostreptococcales	Clostridia	Firmicutes	Bacteria
msp_0787	15	19	5.806718e-08 (3.579221e-07)	7.680048e-08 (3.549520e-07)	0.000000e+00 (0e+00-4.064550e-06)	0.000000e+00 (0.000000e+00-2.669623e-06)	-0.025977	0.486004	0.731984	no	NS	0.264984	3.79033e-06	8.60278e-06	unclassified Clostridiales 1e	unclassified Clostridiales 1e	Clostridiales 1e	Clostridiales 1	Clostridia	Firmicutes	Bacteria
msp_0374	132	136	1.680602e-06 (1.914438e-06)	1.530491e-06 (2.067799e-06)	1.045575e-06 (0e+00-1.003935e-05)	8.833498e-07 (0.000000e+00-1.229560e-05)	0.0466581	0.487912	0.731984	no	NS	-0.0449398	0.441127	0.494127	Gemmiger formicilis	Gemmiger	Ruminococcaceae	Clostridiales	Clostridia	Firmicutes	Bacteria
msp_0272	38	41	3.994007e-08 (1.769721e-07)	8.736963e-08 (2.962169e-07)	0.000000e+00 (0e+00-1.934860e-06)	0.000000e+00 (0.000000e+00-2.610609e-06)	-0.0363404	0.48799	0.731984	no	NS	0.35818	2.17917e-10	8.41133e-10	unclassified Blautia A	Blautia A	Lachnospiraceae K	Lachnospirales	Clostridia	Firmicutes	Bacteria
msp_1410	21	17	1.895937e-09 (8.043968e-09)	1.025089e-09 (3.266336e-09)	0.000000e+00 (0e+00-7.475172e-08)	0.000000e+00 (0.000000e+00-2.465125e-08)	0.0268901	0.492078	0.735101	no	NS	0.0315643	0.588584	0.639214	Lactococcus lactis subsp. cremoris	Lactococcus	Streptococcaceae	Lactobacillales	Bacilli	Firmicutes	Bacteria
msp_0442	91	88	3.499348e-08 (6.744502e-08)	2.966722e-08 (6.454527e-08)	9.691618e-09 (0e+00-4.518502e-07)	8.243679e-09 (0.000000e+00-5.847951e-07)	0.0447407	0.492493	0.735101	no	NS	0.327383	8.00156e-09	2.55208e-08	unclassified Flavonifractor	Flavonifractor	Oscillospirales 6	Oscillospirales	Clostridia	Firmicutes	Bacteria
msp_0357	20	26	8.793556e-08 (3.750317e-07)	4.354712e-08 (2.065324e-07)	0.000000e+00 (0e+00-2.977949e-06)	0.000000e+00 (0.000000e+00-1.670344e-06)	-0.0288532	0.496741	0.736346	no	NS	-0.0691288	0.235731	0.282877	[Clostridium] sp. CAG:169	Negativibacillus	Ruminococcaceae	Clostridiales	Clostridia	Firmicutes	Bacteria
msp_0642	16	20	5.140371e-07 (2.319013e-06)	5.554463e-07 (2.907482e-06)	0.000000e+00 (0e+00-1.397215e-05)	0.000000e+00 (0.000000e+00-2.611378e-05)	-0.0259313	0.497623	0.736346	no	NS	0.169187	0.00350518	0.00556057	Proteobacteria bacterium CAG:495	Alphaproteobacteria RF32 CAG-239 CAG-495	Alphaproteobacteria RF32 CAG-239	Alphaproteobacteria RF32	Alphaproteobacteria	Proteobacteria	Bacteria
msp_0194	95	117	4.998944e-07 (8.774065e-07)	4.376416e-07 (9.660470e-07)	8.629471e-08 (0e+00-4.234026e-06)	1.236252e-07 (0.000000e+00-6.617080e-06)	-0.0450603	0.49818	0.736346	no	NS	0.157523	0.00661478	0.0100465	[Clostridium] sp. 42_12 & CAG:75	Lachnospiraceae B TF01-11	Lachnospiraceae B	Lachnospirales	Clostridia	Firmicutes	Bacteria
msp_0297	22	19	8.170300e-09 (3.656184e-08)	2.950950e-09 (1.254883e-08)	0.000000e+00 (0e+00-3.208669e-07)	0.000000e+00 (0.000000e+00-1.248589e-07)	0.0273923	0.498188	0.736346	no	NS	0.188896	0.00109238	0.00186473	Anaerotruncus sp. AT3	Anaerotruncus	Ruminococcaceae	Clostridiales	Clostridia	Firmicutes	Bacteria
msp_0230	56	64	6.385077e-07 (1.923921e-06)	6.581177e-07 (1.699268e-06)	0.000000e+00 (0e+00-1.417132e-05)	0.000000e+00 (0.000000e+00-9.788637e-06)	-0.0402666	0.500823	0.737308	no	NS	0.154565	0.00772129	0.0115819	Alistipes inops == Tidjanibacter massiliensis	Tidjanibacter	Rikenellaceae	Bacteroidales	Bacteroidia	Bacteroidota	Bacteria
msp_0003	88	86	2.202401e-06 (5.020384e-06)	1.429602e-06 (2.874220e-06)	8.864612e-08 (0e+00-3.742679e-05)	8.056418e-08 (0.000000e+00-1.420172e-05)	0.043645	0.501272	0.737308	no	NS	0.0370119	0.525886	0.584746	Bacteroides cellulosilyticus	Bacteroides	Bacteroidaceae	Bacteroidales	Bacteroidia	Bacteroidota	Bacteria
msp_1100	29	24	2.436925e-08 (8.947698e-08)	2.136251e-08 (7.340410e-08)	0.000000e+00 (0e+00-7.101560e-07)	0.000000e+00 (0.000000e+00-4.798300e-07)	0.0301315	0.503142	0.738266	no	NS	0.245447	1.9507e-05	4.06228e-05	unclassified Oscillospirales 6 NK3B98	Oscillospirales 6 NK3B98	Oscillospirales 6	Oscillospirales	Clostridia	Firmicutes	Bacteria
msp_0013	115	122	1.938189e-06 (3.106476e-06)	1.619912e-06 (3.037125e-06)	4.900657e-07 (0e+00-1.740078e-05)	3.449112e-07 (0.000000e+00-1.832948e-05)	0.0444668	0.50709	0.739012	no	NS	-0.0760768	0.191815	0.234355	Ruminococcus bicirculans	Ruminococcus 2	Ruminococcaceae	Clostridiales	Clostridia	Firmicutes	Bacteria
msp_1132	20	17	1.845922e-08 (8.203336e-08)	4.787936e-09 (2.101483e-08)	0.000000e+00 (0e+00-7.387944e-07)	0.000000e+00 (0.000000e+00-1.861574e-07)	0.0256574	0.507272	0.739012	no	NS	0.216336	0.000176312	0.000329768	unclassified Monoglobales 2	unclassified Monoglobales 2	unclassified Monoglobales 2	Monoglobales	Clostridia	Firmicutes	Bacteria
msp_1592	42	46	4.611473e-08 (1.385990e-07)	6.579652e-08 (1.710278e-07)	0.000000e+00 (0e+00-9.932718e-07)	0.000000e+00 (0.000000e+00-9.712860e-07)	-0.0360665	0.507309	0.739012	no	NS	0.306654	7.29229e-08	2.00869e-07	unclassified Clostridiales 1b	unclassified Clostridiales 1b	Clostridiales 1b	Clostridiales 1	Clostridia	Firmicutes	Bacteria
msp_0145	112	111	3.287401e-07 (6.364947e-07)	2.905976e-07 (6.354199e-07)	4.660642e-08 (0e+00-3.388006e-06)	4.328196e-08 (0.000000e+00-2.948286e-06)	0.0437363	0.512591	0.743205	no	NS	0.172237	0.00294909	0.00471543	Parasutterella excrementihominis	Parasutterella	Burkholderiaceae	Burkholderiales	Gammaproteobacteria	Proteobacteria	Bacteria
msp_0455	32	28	7.446238e-08 (2.395473e-07)	4.793197e-08 (1.435658e-07)	0.000000e+00 (0e+00-1.825659e-06)	0.000000e+00 (0.000000e+00-6.903212e-07)	0.0308619	0.51394	0.743205	no	NS	0.0926907	0.111521	0.140212	Candidatus Gastranaerophilales sp1	Gastranaerophilaceae CAG-306	Gastranaerophilaceae	Gastranaerophilales	Vampirovibrionia	Cyanobacteria	Bacteria
msp_1078	55	51	1.863600e-08 (5.059634e-08)	1.258792e-08 (3.843720e-08)	0.000000e+00 (0e+00-3.761942e-07)	0.000000e+00 (0.000000e+00-3.962556e-07)	0.037573	0.515132	0.743205	no	NS	-0.0156353	0.788793	0.822735	unclassified Intestinimonas	Intestinimonas	Oscillospirales 6	Oscillospirales	Clostridia	Firmicutes	Bacteria
msp_1200	39	34	3.250917e-08 (1.895702e-07)	2.433744e-08 (8.151941e-08)	0.000000e+00 (0e+00-2.255981e-06)	0.000000e+00 (0.000000e+00-6.415375e-07)	0.0331446	0.515214	0.743205	no	NS	0.279694	1.01038e-06	2.4394e-06	unclassified Clostridiales 1i	unclassified Clostridiales 1i	Clostridiales 1i	Clostridiales 1	Clostridia	Firmicutes	Bacteria
msp_0879	104	121	5.688575e-07 (8.412877e-07)	5.338101e-07 (7.766394e-07)	2.243164e-07 (0e+00-4.231616e-06)	2.337892e-07 (0.000000e+00-4.213015e-06)	-0.0432798	0.517262	0.743205	no	NS	0.295418	2.25405e-07	5.8374e-07	unclassified Faecalibacterium	Faecalibacterium	Ruminococcaceae	Clostridiales	Clostridia	Firmicutes	Bacteria
msp_0226	16	20	3.530216e-08 (1.720464e-07)	2.652180e-08 (1.374215e-07)	0.000000e+00 (0e+00-1.565389e-06)	0.000000e+00 (0.000000e+00-1.490089e-06)	-0.0247443	0.517545	0.743205	no	NS	0.174242	0.00262862	0.00422532	Desulfovibrionaceae bacterium CIM:MAG 900	unclassified Desulfovibrionaceae	Desulfovibrionaceae	Desulfovibrionales	Desulfovibrionia	Desulfobacterota	Bacteria
msp_0979	63	74	6.423711e-08 (1.476536e-07)	5.692755e-08 (1.185984e-07)	0.000000e+00 (0e+00-1.049250e-06)	1.652310e-09 (0.000000e+00-1.015083e-06)	-0.0397188	0.520898	0.74625	no	NS	0.327106	8.25099e-09	2.60422e-08	unclassified Christensenellales CAG-74	unclassified Christensenellales CAG-74	Christensenellales CAG-74	Christensenellales	Clostridia	Firmicutes	Bacteria
msp_0440	47	53	1.546838e-08 (4.246308e-08)	1.527070e-08 (3.943570e-08)	0.000000e+00 (0e+00-2.853478e-07)	0.000000e+00 (0.000000e+00-3.093638e-07)	-0.0362034	0.523191	0.747768	no	NS	0.226955	8.15888e-05	0.000160009	unclassified Lachnospiraceae C EuR	Lachnospiraceae C EuR	Lachnospiraceae C	Lachnospirales	Clostridia	Firmicutes	Bacteria
msp_0757	35	40	1.303790e-07 (5.931897e-07)	1.220652e-07 (3.322680e-07)	0.000000e+00 (0e+00-6.593327e-06)	0.000000e+00 (0.000000e+00-1.907836e-06)	-0.0325055	0.527444	0.749466	no	NS	0.367816	6.4997e-11	2.69782e-10	[Clostridium] sp. 28_12 & CAG:356	unclassified Clostridiales 2a	Clostridiales 2a	Clostridiales 2	Clostridia	Firmicutes	Bacteria
msp_0640	14	18	3.923168e-08 (3.451153e-07)	6.587063e-09 (2.851257e-08)	0.000000e+00 (0e+00-4.143314e-06)	0.000000e+00 (0.000000e+00-2.052563e-07)	-0.0229182	0.527912	0.749466	no	NS	0.351077	5.18164e-10	1.90307e-09	unclassified Dysosmobacter - Oscillibacter	Dysosmobacter - Oscillibacter	Oscillospiraceae	Oscillospirales	Clostridia	Firmicutes	Bacteria
msp_0648	17	21	7.834639e-08 (3.586752e-07)	6.543933e-08 (2.695536e-07)	0.000000e+00 (0e+00-3.255829e-06)	0.000000e+00 (0.000000e+00-2.544547e-06)	-0.0246987	0.528089	0.749466	no	NS	0.106448	0.0674209	0.0869299	Holdemanella biformis	Holdemanella	Erysipelotrichaceae	Erysipelotrichales	Bacilli	Firmicutes	Bacteria
msp_0581	53	48	1.047471e-08 (2.945507e-08)	7.980302e-09 (2.596481e-08)	0.000000e+00 (0e+00-2.754133e-07)	0.000000e+00 (0.000000e+00-2.850346e-07)	0.0357012	0.530256	0.750783	no	NS	0.162803	0.00498687	0.00781727	Firmicutes bacterium CAG:212 / [Clostridium] sp. 2789STDY5834871	Mediterraneibacter	Lachnospiraceae J	Lachnospirales	Clostridia	Firmicutes	Bacteria
msp_0019	40	38	5.882199e-07 (1.473633e-06)	4.226109e-07 (1.377655e-06)	0.000000e+00 (0e+00-9.876963e-06)	0.000000e+00 (0.000000e+00-1.120227e-05)	0.0325968	0.532099	0.751636	no	NS	0.0354247	0.543797	0.599166	Bacteroides faecis	Bacteroides	Bacteroidaceae	Bacteroidales	Bacteroidia	Bacteroidota	Bacteria
msp_1307	14	18	2.601479e-08 (1.058159e-07)	1.719027e-08 (7.427629e-08)	0.000000e+00 (0e+00-7.451051e-07)	0.000000e+00 (0.000000e+00-6.099577e-07)	-0.0224617	0.536181	0.755642	no	NS	0.180645	0.0018055	0.00297319	unclassified Bacilli RF39 CAG-1000	unclassified Bacilli RF39 CAG-1000	Bacilli RF39 CAG-1000	Bacilli RF39	Bacilli	Firmicutes	Bacteria
msp_1343	22	26	1.885254e-08 (1.046638e-07)	3.182672e-08 (1.989495e-07)	0.000000e+00 (0e+00-1.206475e-06)	0.000000e+00 (0.000000e+00-2.326939e-06)	-0.0265705	0.5387	0.757429	no	NS	0.327302	8.07402e-09	2.5617e-08	unclassified Clostridiales 2c	unclassified Clostridiales 2c	Clostridiales 2c	Clostridiales 2	Clostridia	Firmicutes	Bacteria
msp_0025	89	100	2.345940e-06 (4.255697e-06)	2.323906e-06 (4.748001e-06)	1.520792e-07 (0e+00-2.275199e-05)	3.222916e-07 (0.000000e+00-3.655597e-05)	-0.0399927	0.542694	0.761278	no	NS	0.225116	9.34823e-05	0.000182743	Akkermansia muciniphila	Akkermansia	Akkermansiaceae	Verrucomicrobiales	Verrucomicrobiae	Verrucomicrobiota	Bacteria
msp_0660	18	15	1.144185e-07 (6.199162e-07)	1.278432e-07 (9.055105e-07)	0.000000e+00 (0e+00-6.594587e-06)	0.000000e+00 (0.000000e+00-9.526964e-06)	0.0220964	0.548321	0.767396	no	NS	0.284149	6.66631e-07	1.62894e-06	unclassified Gastranaerophilaceae QAMI01	Gastranaerophilaceae QAMI01	Gastranaerophilaceae	Gastranaerophilales	Vampirovibrionia	Cyanobacteria	Bacteria
msp_0551	46	52	3.869208e-08 (1.254539e-07)	3.724030e-08 (9.317503e-08)	0.000000e+00 (0e+00-1.229142e-06)	0.000000e+00 (0.000000e+00-6.810347e-07)	-0.0336925	0.549911	0.767848	no	NS	-0.0255795	0.661171	0.705405	[Eubacterium] sp. CAG:192	Lachnospiraceae B EuG	Lachnospiraceae B	Lachnospirales	Clostridia	Firmicutes	Bacteria
msp_1609c	17	21	3.597840e-08 (1.252704e-07)	2.871894e-08 (8.104030e-08)	0.000000e+00 (0e+00-7.773186e-07)	0.000000e+00 (0.000000e+00-3.808906e-07)	-0.0233291	0.551259	0.767961	no	NS	0.357816	2.27951e-10	8.68795e-10	unclassified Oscillospirales 2	unclassified Oscillospirales 2	Oscillospirales 2	Oscillospirales	Clostridia	Firmicutes	Bacteria
msp_0780	111	125	1.211964e-07 (1.573777e-07)	1.262015e-07 (1.858909e-07)	6.071246e-08 (0e+00-7.094536e-07)	7.135182e-08 (0.000000e+00-1.154899e-06)	-0.0395818	0.554824	0.771155	no	NS	0.00857617	0.883189	0.903431	unclassified Hungatella	Hungatella	Lachnospiraceae I	Lachnospirales	Clostridia	Firmicutes	Bacteria
msp_1068	15	18	1.705699e-07 (7.416188e-07)	2.104206e-07 (7.952622e-07)	0.000000e+00 (0e+00-5.187814e-06)	0.000000e+00 (0.000000e+00-6.151305e-06)	-0.0214573	0.559975	0.776014	no	NS	0.432781	6.09235e-15	4.29298e-14	[Clostridium] sp. CAG:524	Bacilli RF39 CAG-1000 CAG-1000	Bacilli RF39 CAG-1000	Bacilli RF39	Bacilli	Firmicutes	Bacteria
msp_0430	105	94	1.925377e-07 (6.073891e-07)	2.464350e-07 (7.913781e-07)	4.840546e-08 (0e+00-6.166583e-06)	3.360923e-08 (0.000000e+00-7.301127e-06)	0.0384405	0.560953	0.776014	no	NS	0.184085	0.00146798	0.00244394	unclassified Clostridiales 1e	unclassified Clostridiales 1e	Clostridiales 1e	Clostridiales 1	Clostridia	Firmicutes	Bacteria
msp_0168	34	40	2.894644e-07 (1.174984e-06)	1.031158e-07 (3.414512e-07)	0.000000e+00 (0e+00-7.775396e-06)	0.000000e+00 (0.000000e+00-3.060407e-06)	-0.0296749	0.562162	0.776014	no	NS	0.324908	1.05108e-08	3.28327e-08	Firmicutes bacterium CAG:194	unclassified Lachnospiraceae	Lachnospiraceae	Lachnospirales	Clostridia	Firmicutes	Bacteria
msp_0518	31	26	2.311163e-08 (8.727280e-08)	2.633328e-08 (8.329635e-08)	0.000000e+00 (0e+00-7.238434e-07)	0.000000e+00 (0.000000e+00-6.631861e-07)	0.0262966	0.570448	0.785663	no	NS	0.295835	2.16342e-07	5.62674e-07	unclassified Coriobacteriia	unclassified Coriobacteriia	unclassified Coriobacteriales	Coriobacteriales	Coriobacteriia	Actinobacteriota	Bacteria
msp_0238	61	72	4.681254e-07 (1.087892e-06)	3.344479e-07 (6.826831e-07)	0.000000e+00 (0e+00-7.213066e-06)	0.000000e+00 (0.000000e+00-3.670295e-06)	-0.0340577	0.579369	0.796139	no	NS	0.381352	1.10858e-11	5.12824e-11	Clostridiales bacterium CIM:MAG 404	Lachnospiraceae B EuB	Lachnospiraceae B	Lachnospirales	Clostridia	Firmicutes	Bacteria
msp_0396	123	122	1.377678e-07 (5.450548e-07)	9.167843e-08 (1.311739e-07)	4.389955e-08 (0e+00-6.571181e-06)	3.742056e-08 (0.000000e+00-8.079986e-07)	0.0369795	0.581781	0.796211	no	NS	-0.0129181	0.824843	0.850094	Adlercreutzia equolifaciens = Asaccharobacter celatus	Adlercreutzia	Eggerthellaceae	Coriobacteriales	Coriobacteriia	Actinobacteriota	Bacteria
msp_0158	29	32	9.178300e-08 (3.982099e-07)	2.064800e-07 (7.767299e-07)	0.000000e+00 (0e+00-4.184294e-06)	0.000000e+00 (0.000000e+00-5.357415e-06)	-0.026114	0.583285	0.796211	no	NS	0.114257	0.0495458	0.0648483	[Eubacterium] sp. CAG:252	Lachnospira	Lachnospiraceae H	Lachnospirales	Clostridia	Firmicutes	Bacteria
msp_0860	60	62	2.892542e-08 (9.842052e-08)	2.855949e-08 (5.821388e-08)	0.000000e+00 (0e+00-9.493244e-07)	0.000000e+00 (0.000000e+00-3.080760e-07)	-0.032962	0.583362	0.796211	no	NS	0.247358	1.67152e-05	3.50499e-05	unclassified Intestinibacter	Intestinibacter	Peptostreptococcaceae	Peptostreptococcales	Clostridia	Firmicutes	Bacteria
msp_0841	36	39	2.489876e-07 (1.060957e-06)	3.984751e-07 (2.096177e-06)	0.000000e+00 (0e+00-8.029899e-06)	0.000000e+00 (0.000000e+00-1.887630e-05)	-0.0279401	0.587105	0.799519	no	NS	0.508636	7.00008e-21	8.4841e-20	unclassified Oscillospiraceae CAG-129	Oscillospiraceae CAG-129	Oscillospiraceae	Oscillospirales	Clostridia	Firmicutes	Bacteria
msp_0062	141	142	1.150935e-06 (8.889863e-07)	1.145760e-06 (1.008820e-06)	9.854963e-07 (0e+00-5.991261e-06)	9.605533e-07 (0.000000e+00-6.095651e-06)	0.0359752	0.593025	0.803715	no	NS	0.0180185	0.757537	0.795611	Odoribacter splanchnicus	Odoribacter	Marinifilaceae	Bacteroidales	Bacteroidia	Bacteroidota	Bacteria
msp_1069	28	31	7.937846e-08 (2.741182e-07)	1.416450e-07 (4.939320e-07)	0.000000e+00 (0e+00-1.823470e-06)	0.000000e+00 (0.000000e+00-3.482868e-06)	-0.0251096	0.59307	0.803715	no	NS	0.308217	6.20927e-08	1.74204e-07	unclassified Clostridiales 2a	unclassified Clostridiales 2a	Clostridiales 2a	Clostridiales 2	Clostridia	Firmicutes	Bacteria
msp_1005	28	32	5.327608e-07 (2.456845e-06)	4.045675e-07 (1.359975e-06)	0.000000e+00 (0e+00-2.564127e-05)	0.000000e+00 (0.000000e+00-1.201349e-05)	-0.0252009	0.594166	0.803715	no	NS	0.431874	7.03434e-15	4.89978e-14	[Clostridium] sp. CAG:508	unclassified Clostridiales 2b	Clostridiales 2b	Clostridiales 2	Clostridia	Firmicutes	Bacteria
msp_0212	58	55	2.744586e-06 (4.584851e-06)	2.345519e-06 (4.479396e-06)	0.000000e+00 (0e+00-2.328990e-05)	0.000000e+00 (0.000000e+00-2.316801e-05)	0.0310446	0.597756	0.804702	no	NS	-0.140947	0.0152326	0.0218742	Dialister invisus	Dialister	Dialisteraceae	Veillonellales	Negativicutes	Firmicutes	Bacteria
msp_0432	86	87	8.705372e-08 (1.693311e-07)	1.290573e-07 (2.559761e-07)	1.783918e-08 (0e+00-1.115995e-06)	1.527589e-08 (0.000000e+00-1.519408e-06)	-0.0340577	0.599512	0.804702	no	NS	-0.0146479	0.801846	0.833479	unclassified Clostridiales 1h	unclassified Clostridiales 1h	Clostridiales 1h	Clostridiales 1	Clostridia	Firmicutes	Bacteria
msp_0378	66	71	5.723359e-08 (1.239784e-07)	6.117640e-08 (1.481232e-07)	0.000000e+00 (0e+00-6.075253e-07)	0.000000e+00 (0.000000e+00-1.325829e-06)	-0.0324142	0.600442	0.804702	no	NS	0.214187	0.000205148	0.000381349	[Eubacterium] sp. CAG:156	Lachnospiraceae B EuG	Lachnospiraceae B	Lachnospirales	Clostridia	Firmicutes	Bacteria
msp_0151	75	68	1.667971e-07 (2.690960e-07)	1.879032e-07 (4.023570e-07)	1.302951e-08 (0e+00-1.595837e-06)	0.000000e+00 (0.000000e+00-3.454313e-06)	0.0326881	0.600978	0.804702	no	NS	0.145698	0.0120906	0.0176552	Butyricimonas faecihominis	Butyricimonas	Marinifilaceae	Bacteroidales	Bacteroidia	Bacteroidota	Bacteria
msp_0976	52	57	6.197462e-08 (1.179830e-07)	7.807842e-08 (1.593141e-07)	0.000000e+00 (0e+00-7.649320e-07)	0.000000e+00 (0.000000e+00-1.102981e-06)	-0.0304054	0.601535	0.804702	no	NS	0.553978	3.29955e-25	6.89491e-24	unclassified Oscillospirales 5 CAG-170	Oscillospirales 5 CAG-170	Oscillospirales 5	Oscillospirales	Clostridia	Firmicutes	Bacteria
msp_0032	129	131	3.094585e-06 (5.303798e-06)	2.702897e-06 (5.055548e-06)	8.954389e-07 (0e+00-2.914178e-05)	7.752249e-07 (0.000000e+00-3.004761e-05)	0.0349251	0.603563	0.805637	no	NS	-0.0472207	0.418268	0.471135	Alistipes onderdonkii	Alistipes	Rikenellaceae	Bacteroidales	Bacteroidia	Bacteroidota	Bacteria
msp_0285	50	49	4.655088e-07 (9.907088e-07)	3.344849e-07 (9.269452e-07)	0.000000e+00 (0e+00-4.644746e-06)	0.000000e+00 (0.000000e+00-8.592299e-06)	0.0289445	0.608737	0.810757	no	NS	0.233509	4.97771e-05	9.92268e-05	[Clostridium] sp. CAG:217 / Clostridiales bacterium CIM:MAG 317_1	Acutalibacteraceae 2 CAG-217	Acutalibacteraceae	Clostridiales	Clostridia	Firmicutes	Bacteria
msp_0087	93	96	1.337263e-06 (2.196302e-06)	1.639498e-06 (2.751233e-06)	3.219878e-07 (0e+00-1.448050e-05)	3.278613e-07 (0.000000e+00-1.349829e-05)	-0.0334186	0.611059	0.812065	no	NS	0.10422	0.0733964	0.0944336	Lachnospira pectinoschiza	Lachnospira	Lachnospiraceae H	Lachnospirales	Clostridia	Firmicutes	Bacteria
msp_0073	65	62	1.047702e-07 (2.092788e-07)	1.758186e-07 (9.116234e-07)	0.000000e+00 (0e+00-1.303564e-06)	0.000000e+00 (0.000000e+00-1.084807e-05)	0.0303141	0.617738	0.8188	no	NS	0.333738	3.92783e-09	1.29362e-08	Victivallales bacterium CCUG 44730	Victivallis	Victivallaceae	Victivallales	Lentisphaeria	Verrucomicrobiota	Bacteria
msp_0022	46	49	2.578000e-07 (6.739245e-07)	4.549325e-07 (1.181745e-06)	0.000000e+00 (0e+00-5.142779e-06)	0.000000e+00 (0.000000e+00-6.086941e-06)	-0.0277575	0.618937	0.8188	no	NS	0.086913	0.13575	0.169269	Bacteroides finegoldii	Bacteroides	Bacteroidaceae	Bacteroidales	Bacteroidia	Bacteroidota	Bacteria
msp_0081	26	30	1.323217e-06 (4.623868e-06)	1.713824e-06 (6.550764e-06)	0.000000e+00 (0e+00-3.249060e-05)	0.000000e+00 (0.000000e+00-4.392069e-05)	-0.0227356	0.62138	0.8188	no	NS	0.183364	0.00153347	0.00254599	unclassified Prevotella	Prevotella	Prevotellaceae	Bacteroidales	Bacteroidia	Bacteroidota	Bacteria
msp_1854	15	18	8.296432e-09 (3.061816e-08)	9.162815e-09 (3.753193e-08)	0.000000e+00 (0e+00-1.931920e-07)	0.000000e+00 (0.000000e+00-3.785328e-07)	-0.0180789	0.62349	0.8188	no	NS	-0.161494	0.00535273	0.0083602	unclassified Acutalibacteraceae 3	Acutalibacteraceae 3	Acutalibacteraceae	Clostridiales	Clostridia	Firmicutes	Bacteria
msp_0650	84	89	2.916075e-07 (4.732342e-07)	2.970689e-07 (4.639577e-07)	9.257839e-08 (0e+00-2.522403e-06)	1.212620e-07 (0.000000e+00-3.036597e-06)	-0.0312272	0.63023	0.8188	no	NS	0.321637	1.50165e-08	4.55e-08	unclassified Agathobaculum	Agathobaculum	Butyricicoccaceae	Oscillospirales	Clostridia	Firmicutes	Bacteria
msp_0665	79	75	7.325133e-08 (1.035054e-07)	6.807949e-08 (9.853737e-08)	2.126309e-08 (0e+00-4.525407e-07)	6.654885e-09 (0.000000e+00-4.170834e-07)	0.0305424	0.630552	0.8188	no	NS	0.511261	4.09178e-21	5.06044e-20	[Clostridiales] Family XIII bacterium CIM:MAG 1057	unclassified Anaerovoracaceae	Anaerovoracaceae	Peptostreptococcales	Clostridia	Firmicutes	Bacteria
msp_0290	23	21	2.825955e-07 (8.929136e-07)	3.241746e-07 (1.896050e-06)	0.000000e+00 (0e+00-4.442208e-06)	0.000000e+00 (0.000000e+00-1.935364e-05)	0.020042	0.630767	0.8188	no	NS	0.153296	0.00824471	0.0122759	[Anaeromassilibacillus] sp. Marseille-P3876	Acutalibacteraceae 3	Acutalibacteraceae	Clostridiales	Clostridia	Firmicutes	Bacteria
msp_0917	56	67	5.953335e-07 (1.479718e-06)	2.939184e-07 (7.116013e-07)	0.000000e+00 (0e+00-9.111390e-06)	0.000000e+00 (0.000000e+00-5.311295e-06)	-0.0289445	0.63088	0.8188	no	NS	0.276071	1.40941e-06	3.2977e-06	unclassified Oscillospirales 4 CAG-103	Oscillospirales 4 CAG-103	Oscillospirales 4	Oscillospirales	Clostridia	Firmicutes	Bacteria
msp_0021	100	113	1.100893e-06 (2.689474e-06)	9.086367e-07 (2.291844e-06)	1.500352e-07 (0e+00-2.121951e-05)	1.775303e-07 (0.000000e+00-2.114139e-05)	-0.0319576	0.63123	0.8188	no	NS	-0.0669344	0.25097	0.298797	Bacteroides xylanisolvens	Bacteroides	Bacteroidaceae	Bacteroidales	Bacteroidia	Bacteroidota	Bacteria
msp_0630	84	79	5.279480e-08 (1.504718e-07)	4.829634e-08 (1.259690e-07)	7.970842e-09 (0e+00-1.444041e-06)	6.476725e-09 (0.000000e+00-1.023991e-06)	0.030588	0.633771	0.8188	no	NS	0.334709	3.51835e-09	1.17386e-08	[Eubacterium] sp. CAG:161	Lachnospiraceae B EuG	Lachnospiraceae B	Lachnospirales	Clostridia	Firmicutes	Bacteria
msp_1556	106	116	5.175096e-08 (7.986950e-08)	4.911704e-08 (6.069736e-08)	2.874613e-08 (0e+00-5.789564e-07)	3.019587e-08 (0.000000e+00-3.179601e-07)	-0.0316837	0.63527	0.8188	no	NS	-0.146177	0.0118083	0.0172847	Holdemania filiformis	Holdemania	Erysipelotrichaceae	Erysipelotrichales	Bacilli	Firmicutes	Bacteria
msp_1608c	58	66	2.538678e-08 (5.892053e-08)	1.865028e-08 (3.387760e-08)	0.000000e+00 (0e+00-4.549613e-07)	0.000000e+00 (0.000000e+00-2.625643e-07)	-0.0285793	0.635929	0.8188	no	NS	0.254228	9.49471e-06	2.04761e-05	[Clostridium] sp. 2789STDY5608831	unclassified Lachnospiraceae H	Lachnospiraceae H	Lachnospirales	Clostridia	Firmicutes	Bacteria
msp_0016	17	20	9.840900e-07 (4.318462e-06)	1.106722e-06 (5.192534e-06)	0.000000e+00 (0e+00-3.381556e-05)	0.000000e+00 (0.000000e+00-4.294080e-05)	-0.0182615	0.637205	0.8188	no	NS	0.156959	0.00681435	0.010298	Bacteroides plebeius	Bacteroides 2	Bacteroidaceae	Bacteroidales	Bacteroidia	Bacteroidota	Bacteria
msp_1093	27	29	3.099336e-08 (1.170016e-07)	5.571205e-08 (1.859985e-07)	0.000000e+00 (0e+00-9.754153e-07)	0.000000e+00 (0.000000e+00-1.443585e-06)	-0.0215029	0.640454	0.8188	no	NS	0.200106	0.000533638	0.000945568	[Clostridium] sp. 27_14	unclassified Clostridiales 2a	Clostridiales 2a	Clostridiales 2	Clostridia	Firmicutes	Bacteria
msp_0669	14	17	1.329504e-08 (5.866292e-08)	1.094257e-08 (5.556693e-08)	0.000000e+00 (0e+00-4.331283e-07)	0.000000e+00 (0.000000e+00-4.757594e-07)	-0.0167093	0.640932	0.8188	no	NS	0.140691	0.0154204	0.0220916	unclassified Acutalibacteraceae 3	Acutalibacteraceae 3	Acutalibacteraceae	Clostridiales	Clostridia	Firmicutes	Bacteria
msp_0089	123	123	1.119427e-06 (2.307839e-06)	1.061629e-06 (3.249677e-06)	2.505498e-07 (0e+00-1.385200e-05)	2.054670e-07 (0.000000e+00-3.414303e-05)	0.0310902	0.643443	0.8188	no	NS	-0.0131164	0.822198	0.848811	Alistipes finegoldii	Alistipes	Rikenellaceae	Bacteroidales	Bacteroidia	Bacteroidota	Bacteria
msp_0910	40	46	1.088957e-07 (4.118616e-07)	9.050875e-08 (3.181323e-07)	0.000000e+00 (0e+00-3.741270e-06)	0.000000e+00 (0.000000e+00-2.673567e-06)	-0.0248356	0.645602	0.8188	no	NS	0.0518065	0.374466	0.430601	Bifidobacterium catenulatum	Bifidobacterium	Bifidobacteriaceae	Actinomycetales	Actinobacteria	Actinobacteriota	Bacteria
msp_0007	136	139	1.946429e-06 (3.662871e-06)	1.667527e-06 (2.878491e-06)	6.498994e-07 (0e+00-3.165347e-05)	6.204595e-07 (0.000000e+00-1.939698e-05)	0.0309533	0.645646	0.8188	no	NS	-0.304641	8.9579e-08	2.4343e-07	Bacteroides ovatus	Bacteroides	Bacteroidaceae	Bacteroidales	Bacteroidia	Bacteroidota	Bacteria
msp_1562	25	29	1.402742e-08 (5.141669e-08)	2.191614e-08 (1.527363e-07)	0.000000e+00 (0e+00-4.004404e-07)	0.000000e+00 (0.000000e+00-1.837563e-06)	-0.0208638	0.645648	0.8188	no	NS	0.00275476	0.962358	0.967146	unclassified Lachnoclostridium 2	Lachnoclostridium 2	Lachnospiraceae I	Lachnospirales	Clostridia	Firmicutes	Bacteria
msp_0546	65	64	6.276130e-07 (1.543414e-06)	3.361076e-07 (6.801603e-07)	0.000000e+00 (0e+00-1.228544e-05)	0.000000e+00 (0.000000e+00-5.660004e-06)	0.0279401	0.646893	0.8188	no	NS	0.403247	5.31024e-13	2.87322e-12	[Clostridium] sp. CAG:245 & CIM:MAG 941	unclassified Clostridiales 2b	Clostridiales 2b	Clostridiales 2	Clostridia	Firmicutes	Bacteria
msp_0639	117	121	6.850572e-07 (1.252292e-06)	4.768596e-07 (1.044246e-06)	1.610877e-07 (0e+00-7.007526e-06)	1.755113e-07 (0.000000e+00-1.010401e-05)	0.030725	0.646904	0.8188	no	NS	0.184558	0.00142635	0.00238775	Faecalibacterium prausnitzii 6	Faecalibacterium	Ruminococcaceae	Clostridiales	Clostridia	Firmicutes	Bacteria
msp_0036	44	49	1.504249e-06 (4.789696e-06)	1.025057e-06 (3.159468e-06)	0.000000e+00 (0e+00-3.202670e-05)	0.000000e+00 (0.000000e+00-2.314318e-05)	-0.0253835	0.647019	0.8188	no	NS	0.228231	7.41868e-05	0.000145965	Bacteroides eggerthii	Bacteroides	Bacteroidaceae	Bacteroidales	Bacteroidia	Bacteroidota	Bacteria
msp_0065	92	102	2.243274e-07 (4.951392e-07)	1.783071e-07 (2.969047e-07)	4.302904e-08 (0e+00-4.432892e-06)	5.674248e-08 (0.000000e+00-1.809047e-06)	-0.0301315	0.6477	0.8188	no	NS	0.372097	3.74818e-11	1.57736e-10	[Ruminococcus] sp. CAG:17 / Blautia sp. 2789STDY5608880	Blautia A	Lachnospiraceae K	Lachnospirales	Clostridia	Firmicutes	Bacteria
msp_0560	31	29	5.193851e-08 (1.785782e-07)	3.355826e-08 (1.564249e-07)	0.000000e+00 (0e+00-1.189125e-06)	0.000000e+00 (0.000000e+00-1.541779e-06)	0.0214116	0.650873	0.8188	no	NS	0.272371	1.9702e-06	4.55703e-06	unclassified Christensenellales CAG-74	unclassified Christensenellales CAG-74	Christensenellales CAG-74	Christensenellales	Clostridia	Firmicutes	Bacteria
msp_0323	18	20	8.381760e-09 (3.457371e-08)	1.709415e-08 (6.680625e-08)	0.000000e+00 (0e+00-2.742803e-07)	0.000000e+00 (0.000000e+00-5.688931e-07)	-0.0177137	0.651151	0.8188	no	NS	0.223447	0.000105671	0.000203938	unclassified Clostridium	Clostridium	Clostridiaceae	Clostridiales	Clostridia	Firmicutes	Bacteria
msp_0576	30	28	2.513666e-08 (9.210154e-08)	1.800761e-08 (7.353568e-08)	0.000000e+00 (0e+00-7.986074e-07)	0.000000e+00 (0.000000e+00-7.364565e-07)	0.021092	0.651433	0.8188	no	NS	0.206846	0.000340351	0.00061568	unclassified Lachnospiraceae C EuR	Lachnospiraceae C EuR	Lachnospiraceae C	Lachnospirales	Clostridia	Firmicutes	Bacteria
msp_1138	18	16	3.025525e-07 (1.190782e-06)	2.085118e-07 (1.175431e-06)	0.000000e+00 (0e+00-8.127955e-06)	0.000000e+00 (0.000000e+00-1.257618e-05)	0.0168006	0.652608	0.8188	no	NS	0.379469	1.42495e-11	6.49265e-11	[Clostridium] sp. CAG:628	Bacilli RF39 CAG-1000 CAG-628	Bacilli RF39 CAG-1000	Bacilli RF39	Bacilli	Firmicutes	Bacteria
msp_0070	16	19	3.215744e-07 (1.476182e-06)	2.898702e-07 (1.820959e-06)	0.000000e+00 (0e+00-1.073528e-05)	0.000000e+00 (0.000000e+00-1.876634e-05)	-0.0167093	0.658473	0.824283	no	NS	0.0978978	0.0927218	0.117551	Akkermansia muciniphila 2	Akkermansia	Akkermansiaceae	Verrucomicrobiales	Verrucomicrobiae	Verrucomicrobiota	Bacteria
msp_1305	18	16	1.878965e-08 (7.734191e-08)	1.076885e-08 (4.809958e-08)	0.000000e+00 (0e+00-7.006759e-07)	0.000000e+00 (0.000000e+00-3.869714e-07)	0.0164354	0.659698	0.824283	no	NS	0.221001	0.000126245	0.000239076	unclassified Lachnoclostridium 2	Lachnoclostridium 2	Lachnospiraceae I	Lachnospirales	Clostridia	Firmicutes	Bacteria
msp_1538	24	20	2.129089e-08 (6.879481e-08)	2.849903e-08 (9.272944e-08)	0.000000e+00 (0e+00-5.439242e-07)	0.000000e+00 (0.000000e+00-7.201092e-07)	0.0180789	0.66468	0.826432	no	NS	0.222504	0.000113195	0.000217766	[Clostridiales] bacterium CIM:MAG 912	unclassified Christensenellaceae	Christensenellaceae	Christensenellales	Clostridia	Firmicutes	Bacteria
msp_0020	27	24	8.653399e-08 (8.613894e-07)	1.080799e-08 (4.924764e-08)	0.000000e+00 (0e+00-1.044093e-05)	0.000000e+00 (0.000000e+00-5.273699e-07)	0.0191746	0.665429	0.826432	no	NS	-0.446811	6.23073e-16	4.66151e-15	Enterocloster clostridioformis	Enterocloster	Lachnospiraceae I	Lachnospirales	Clostridia	Firmicutes	Bacteria
msp_1549	20	23	1.202375e-08 (4.524766e-08)	1.266785e-08 (4.797012e-08)	0.000000e+00 (0e+00-3.659051e-07)	0.000000e+00 (0.000000e+00-4.383334e-07)	-0.017805	0.666434	0.826432	no	NS	0.384961	6.82207e-12	3.20479e-11	unclassified Dysosmobacter - Oscillibacter	Dysosmobacter - Oscillibacter	Oscillospiraceae	Oscillospirales	Clostridia	Firmicutes	Bacteria
msp_1171	26	24	3.136996e-08 (1.295619e-07)	1.120612e-08 (6.134288e-08)	0.000000e+00 (0e+00-8.746728e-07)	0.000000e+00 (0.000000e+00-7.072482e-07)	0.0189007	0.667406	0.826432	no	NS	0.0644249	0.269218	0.317405	unclassified Acutalibacteraceae 3	Acutalibacteraceae 3	Acutalibacteraceae	Clostridiales	Clostridia	Firmicutes	Bacteria
msp_0045	99	97	2.726719e-06 (4.103552e-06)	2.407392e-06 (3.245547e-06)	8.832306e-07 (0e+00-3.245357e-05)	7.825097e-07 (0.000000e+00-1.618585e-05)	0.0282597	0.668649	0.826432	no	NS	0.185558	0.00134202	0.00225906	[Ruminococcus] bromii 2	Acutalibacteraceae 3 CAG-581	Acutalibacteraceae	Clostridiales	Clostridia	Firmicutes	Bacteria
msp_1269	20	17	2.984990e-08 (1.836776e-07)	1.973064e-08 (6.639432e-08)	0.000000e+00 (0e+00-2.114816e-06)	0.000000e+00 (0.000000e+00-3.934263e-07)	0.0165267	0.669601	0.826432	no	NS	0.39522	1.66065e-12	8.5284e-12	unclassified Clostridiales 2h	unclassified Clostridiales 2h	Clostridiales 2h	Clostridiales 2	Clostridia	Firmicutes	Bacteria
msp_0015	126	125	2.958472e-06 (4.545184e-06)	2.714955e-06 (3.680313e-06)	1.166471e-06 (0e+00-2.596258e-05)	1.316148e-06 (0.000000e+00-2.219699e-05)	-0.0278488	0.678663	0.835915	no	NS	-0.00838148	0.885822	0.903717	Agathobacter faecis	Agathobacter	Lachnospiraceae C	Lachnospirales	Clostridia	Firmicutes	Bacteria
msp_0585	45	43	1.261286e-07 (3.803134e-07)	6.800900e-08 (1.627020e-07)	0.000000e+00 (0e+00-3.288421e-06)	0.000000e+00 (0.000000e+00-9.947270e-07)	0.0223247	0.68174	0.836798	no	NS	0.451042	3.06766e-16	2.47867e-15	Methanobrevibacter smithii	Methanobrevibacter	Methanobacteriaceae	Methanobacteriales	Methanobacteria	Archaea	Archaea
msp_0071	136	144	7.375735e-07 (1.237202e-06)	7.422315e-07 (1.204337e-06)	3.571133e-07 (0e+00-9.434305e-06)	3.149105e-07 (0.000000e+00-6.999739e-06)	-0.0275749	0.68216	0.836798	no	NS	0.163592	0.00477752	0.00753952	Roseburia hominis	Roseburia	Lachnospiraceae C	Lachnospirales	Clostridia	Firmicutes	Bacteria
msp_0418	24	27	4.592413e-08 (1.863295e-07)	4.460575e-08 (1.825556e-07)	0.000000e+00 (0e+00-1.616431e-06)	0.000000e+00 (0.000000e+00-1.417681e-06)	-0.0180789	0.683523	0.836798	no	NS	0.278781	1.09926e-06	2.62265e-06	unclassified Gemmiger	Gemmiger	Ruminococcaceae	Clostridiales	Clostridia	Firmicutes	Bacteria
msp_1114	29	34	2.711741e-08 (6.686352e-08)	2.254449e-08 (5.639681e-08)	0.000000e+00 (0e+00-4.021224e-07)	0.000000e+00 (0.000000e+00-3.081519e-07)	-0.0192659	0.689565	0.842492	no	NS	0.250008	1.34649e-05	2.85306e-05	Allisonella histaminiformans	Allisonella	Dialisteraceae	Veillonellales	Negativicutes	Firmicutes	Bacteria
msp_0982	19	17	2.964727e-08 (1.324370e-07)	6.455756e-08 (5.976070e-07)	0.000000e+00 (0e+00-1.217600e-06)	0.000000e+00 (0.000000e+00-7.225123e-06)	0.0151114	0.693035	0.844023	no	NS	0.126394	0.029698	0.0399933	unclassified Clostridiales 1b	unclassified Clostridiales 1b	Clostridiales 1b	Clostridiales 1	Clostridia	Firmicutes	Bacteria
msp_0698	18	21	8.415853e-09 (3.082956e-08)	5.544444e-09 (2.242054e-08)	0.000000e+00 (0e+00-2.075477e-07)	0.000000e+00 (0.000000e+00-1.844226e-07)	-0.0156136	0.693603	0.844023	no	NS	0.136675	0.018645	0.0263378	Faecalitalea cylindroides	Faecalitalea	Erysipelotrichaceae	Erysipelotrichales	Bacilli	Firmicutes	Bacteria
msp_0735	41	41	5.928353e-08 (1.795160e-07)	3.712223e-08 (1.632077e-07)	0.000000e+00 (0e+00-1.250270e-06)	0.000000e+00 (0.000000e+00-1.815639e-06)	0.0205898	0.698434	0.847334	no	NS	-0.0338947	0.561345	0.615145	Monoglobus pectinilyticus	Monoglobus	Monoglobaceae	Monoglobales	Clostridia	Firmicutes	Bacteria
msp_0186	17	20	3.880353e-08 (1.977209e-07)	2.451093e-08 (1.730419e-07)	0.000000e+00 (0e+00-2.027783e-06)	0.000000e+00 (0.000000e+00-2.056535e-06)	-0.0149744	0.69912	0.847334	no	NS	-0.296875	1.95248e-07	5.12208e-07	[Clostridium] sp. CAG:299	Lachnoclostridium	Lachnospiraceae I	Lachnospirales	Clostridia	Firmicutes	Bacteria
msp_0811	44	38	4.330167e-07 (1.584102e-06)	6.179244e-07 (1.809327e-06)	0.000000e+00 (0e+00-1.241624e-05)	0.000000e+00 (0.000000e+00-1.150039e-05)	0.0202703	0.702901	0.850215	no	NS	0.259801	5.92966e-06	1.31653e-05	[Staphylococcus] sp. CAG:324	unclassified Bacilli ML615J-28 CAG-313	Bacilli ML615J-28 CAG-313	Bacilli ML615J-28	Bacilli	Firmicutes	Bacteria
msp_0068	136	140	4.853915e-06 (6.987853e-06)	4.627708e-06 (7.035144e-06)	2.335483e-06 (0e+00-6.052802e-05)	2.243292e-06 (0.000000e+00-4.967295e-05)	0.0254748	0.705204	0.851302	no	NS	-0.0600451	0.303192	0.352657	Agathobacter rectale	Agathobacter	Lachnospiraceae C	Lachnospirales	Clostridia	Firmicutes	Bacteria
msp_1236	131	137	1.717989e-07 (1.514526e-07)	1.674275e-07 (1.502376e-07)	1.520149e-07 (0e+00-8.874423e-07)	1.294208e-07 (0.000000e+00-7.853150e-07)	0.0252465	0.707653	0.85256	no	NS	0.13174	0.0233997	0.0323012	unclassified Hungatella	Hungatella	Lachnospiraceae I	Lachnospirales	Clostridia	Firmicutes	Bacteria
msp_0732	19	17	1.048097e-07 (7.383444e-07)	3.276380e-08 (2.516421e-07)	0.000000e+00 (0e+00-7.741018e-06)	0.000000e+00 (0.000000e+00-2.930666e-06)	0.0140157	0.714342	0.857335	no	NS	0.289669	3.94253e-07	9.87262e-07	[Clostridiales] bacterium CIM:MAG 442	unclassified Christensenellales CAG-138	Christensenellales CAG-138	Christensenellales	Clostridia	Firmicutes	Bacteria
msp_0046	143	145	1.016770e-05 (1.104664e-05)	9.385531e-06 (1.139438e-05)	6.272794e-06 (0e+00-5.703789e-05)	5.733104e-06 (0.000000e+00-7.967325e-05)	0.0246074	0.714851	0.857335	no	NS	-0.250943	1.24681e-05	2.66044e-05	Bacteroides uniformis	Bacteroides	Bacteroidaceae	Bacteroidales	Bacteroidia	Bacteroidota	Bacteria
msp_0847	22	25	7.748838e-08 (2.484444e-07)	9.444538e-08 (3.700703e-07)	0.000000e+00 (0e+00-1.352650e-06)	0.000000e+00 (0.000000e+00-2.618972e-06)	-0.0156136	0.71586	0.857335	no	NS	0.291689	3.24404e-07	8.15721e-07	Flavobacteriales bacterium UBA1820	unclassified Flavobacteriales UBA1820	Flavobacteriales UBA1820	Flavobacteriales	Flavobacteriia	Bacteroidota	Bacteria
msp_0125	140	135	1.564017e-06 (2.068393e-06)	1.498081e-06 (2.071008e-06)	7.680477e-07 (0e+00-1.380414e-05)	7.157632e-07 (0.000000e+00-1.420876e-05)	0.0242878	0.718357	0.858269	no	NS	0.0241416	0.67913	0.722022	Firmicutes bacterium CAG:24 / [Clostridium] sp. 2789STDY5834869 & 2789STDY5834922	Eisenbergiella	Lachnospiraceae G	Lachnospirales	Clostridia	Firmicutes	Bacteria
msp_0092	83	83	1.098197e-06 (1.767449e-06)	9.325223e-07 (1.516831e-06)	1.058781e-07 (0e+00-8.645858e-06)	1.409994e-07 (0.000000e+00-7.416120e-06)	0.0231465	0.719473	0.858269	no	NS	0.0726462	0.212687	0.257777	Sutterella wadsworthensis 1	Sutterella	Burkholderiaceae	Burkholderiales	Gammaproteobacteria	Proteobacteria	Bacteria
msp_0133	30	26	2.127356e-07 (8.898800e-07)	3.714348e-07 (1.284297e-06)	0.000000e+00 (0e+00-9.030788e-06)	0.000000e+00 (0.000000e+00-7.850227e-06)	0.0162527	0.724252	0.862272	no	NS	0.220682	0.000129196	0.000243903	Coprococcus sp. 2789STDY5608819 / [Clostridium] sp. CAG:264	Coprococcus	Lachnospiraceae A	Lachnospirales	Clostridia	Firmicutes	Bacteria
msp_0117	20	22	5.877584e-08 (2.255138e-07)	6.837562e-08 (2.423295e-07)	0.000000e+00 (0e+00-1.591916e-06)	0.000000e+00 (0.000000e+00-1.801094e-06)	-0.0140614	0.731146	0.868773	no	NS	0.196719	0.000665333	0.00116529	Butyricimonas faecalis	Butyricimonas	Marinifilaceae	Bacteroidales	Bacteroidia	Bacteroidota	Bacteria
msp_1715	14	16	1.064534e-08 (6.513190e-08)	6.625606e-09 (2.956146e-08)	0.000000e+00 (0e+00-7.308857e-07)	0.000000e+00 (0.000000e+00-2.688970e-07)	-0.0119613	0.735042	0.870694	no	NS	0.139924	0.0159951	0.0227536	unclassified Gemmiger	Gemmiger	Ruminococcaceae	Clostridiales	Clostridia	Firmicutes	Bacteria
msp_0906	121	125	3.249564e-07 (3.815783e-07)	3.415160e-07 (3.938117e-07)	2.101287e-07 (0e+00-2.844590e-06)	1.829935e-07 (0.000000e+00-2.292951e-06)	-0.0226899	0.735636	0.870694	no	NS	0.0499612	0.391741	0.448762	[Clostridium] sp. 2789STDY5834924	Lachnoclostridium 2	Lachnospiraceae I	Lachnospirales	Clostridia	Firmicutes	Bacteria
msp_0317	36	34	1.025313e-07 (5.907925e-07)	7.124931e-08 (5.654316e-07)	0.000000e+00 (0e+00-6.173325e-06)	0.000000e+00 (0.000000e+00-6.822285e-06)	0.016618	0.740709	0.873537	no	NS	0.180401	0.00183195	0.00300858	unclassified Oscillospirales 4 UBA5446	Oscillospirales 4 UBA5446	Oscillospirales 4	Oscillospirales	Clostridia	Firmicutes	Bacteria
msp_0412	30	33	3.023090e-07 (8.444533e-07)	2.481611e-07 (6.466523e-07)	0.000000e+00 (0e+00-4.335848e-06)	0.000000e+00 (0.000000e+00-3.571429e-06)	-0.0157962	0.743413	0.873537	no	NS	0.295334	2.27273e-07	5.86074e-07	[Bacteroides] sp. CAG:144	unclassified Barnesiellaceae	Barnesiellaceae	Bacteroidales	Bacteroidia	Bacteroidota	Bacteria
msp_1590c	33	31	1.531397e-08 (3.606554e-08)	1.321392e-08 (3.224373e-08)	0.000000e+00 (0e+00-1.863512e-07)	0.000000e+00 (0.000000e+00-1.758858e-07)	0.0158419	0.744197	0.873537	no	NS	-0.122162	0.0356645	0.0475004	Holdemania sp. Marseille-P2844	Holdemania	Erysipelotrichaceae	Erysipelotrichales	Bacilli	Firmicutes	Bacteria
msp_0760	54	53	2.350991e-08 (7.130245e-08)	4.026241e-08 (1.115165e-07)	0.000000e+00 (0e+00-5.817595e-07)	0.000000e+00 (0.000000e+00-7.972402e-07)	-0.0189007	0.74435	0.873537	no	NS	0.1555	0.00735503	0.0110599	Clostridium sp. 29_15 & CAG:265	Clostridium	Clostridiaceae	Clostridiales	Clostridia	Firmicutes	Bacteria
msp_0220	43	48	1.126575e-06 (3.465752e-06)	9.464821e-07 (2.685942e-06)	0.000000e+00 (0e+00-2.895947e-05)	0.000000e+00 (0.000000e+00-1.782554e-05)	-0.0178963	0.745245	0.873537	no	NS	0.277154	1.27658e-06	3.01014e-06	Azospirillum sp. 51_20	Alphaproteobacteria RF32 CAG-239 CAG-495	Alphaproteobacteria RF32 CAG-239	Alphaproteobacteria RF32	Alphaproteobacteria	Proteobacteria	Bacteria
msp_1085	15	17	2.850138e-08 (2.607738e-07)	2.943090e-08 (3.249961e-07)	0.000000e+00 (0e+00-3.145489e-06)	0.000000e+00 (0.000000e+00-3.954414e-06)	-0.0116417	0.748962	0.875508	no	NS	0.430756	8.39435e-15	5.78066e-14	unclassified Dysosmobacter - Oscillibacter	Dysosmobacter - Oscillibacter	Oscillospiraceae	Oscillospirales	Clostridia	Firmicutes	Bacteria
msp_0318	99	103	1.442363e-07 (2.232906e-07)	2.154236e-07 (4.495163e-07)	5.043417e-08 (0e+00-1.177919e-06)	4.191710e-08 (0.000000e+00-3.540656e-06)	-0.0211377	0.749816	0.875508	no	NS	0.268824	2.704e-06	6.18349e-06	Alistipes indistinctus	Alistipes 2	Rikenellaceae	Bacteroidales	Bacteroidia	Bacteroidota	Bacteria
msp_0199	21	19	5.773454e-07 (1.756684e-06)	7.313887e-07 (2.812320e-06)	0.000000e+00 (0e+00-1.042642e-05)	0.000000e+00 (0.000000e+00-1.793896e-05)	0.0121896	0.761136	0.88651	no	NS	0.13457	0.0205595	0.0286415	Muribaculaceae sp. 6	Muribaculaceae sp6	Muribaculaceae	Bacteroidales	Bacteroidia	Bacteroidota	Bacteria
msp_0477	126	135	4.887514e-07 (7.936792e-07)	5.205638e-07 (9.955810e-07)	2.055162e-07 (0e+00-4.146526e-06)	1.434182e-07 (0.000000e+00-6.856257e-06)	0.0202703	0.763353	0.88651	no	NS	0.0167612	0.773981	0.810074	Firmicutes bacterium CAG:83	Oscillospiraceae CAG-129	Oscillospiraceae	Oscillospirales	Clostridia	Firmicutes	Bacteria
msp_1708	17	19	7.673697e-09 (3.861419e-08)	6.113990e-09 (2.556084e-08)	0.000000e+00 (0e+00-4.241302e-07)	0.000000e+00 (0.000000e+00-2.291972e-07)	-0.0114591	0.764906	0.88651	no	NS	0.189625	0.00104391	0.00179719	unclassified Lachnospirales	unclassified Lachnospirales	unclassified Lachnospirales	Lachnospirales	Clostridia	Firmicutes	Bacteria
msp_0308	50	47	3.397738e-08 (1.006305e-07)	3.590475e-08 (1.233632e-07)	0.000000e+00 (0e+00-6.848387e-07)	0.000000e+00 (0.000000e+00-1.198698e-06)	0.0168006	0.765167	0.88651	no	NS	-0.1761	0.00236021	0.0038243	[Clostridium] saccharolyticum 2	Lachnoclostridium	Lachnospiraceae I	Lachnospirales	Clostridia	Firmicutes	Bacteria
msp_0270	66	70	7.790328e-08 (1.438586e-07)	1.031098e-07 (2.448366e-07)	0.000000e+00 (0e+00-9.094073e-07)	0.000000e+00 (0.000000e+00-1.804347e-06)	-0.0182615	0.767787	0.88651	no	NS	0.372812	3.41635e-11	1.45796e-10	Firmicutes bacterium CAG:137	Oscillospirales 5 CAG-110	Oscillospirales 5	Oscillospirales	Clostridia	Firmicutes	Bacteria
msp_0541	27	30	1.612566e-07 (1.396135e-06)	1.853800e-08 (9.586813e-08)	0.000000e+00 (0e+00-1.658037e-05)	0.000000e+00 (0.000000e+00-8.623402e-07)	-0.0136048	0.769469	0.88651	no	NS	0.339306	2.0775e-09	7.03332e-09	unclassified Oscillospirales 4 UBA5446	Oscillospirales 4 UBA5446	Oscillospirales 4	Oscillospirales	Clostridia	Firmicutes	Bacteria
msp_1483	33	35	5.138237e-08 (2.396297e-07)	4.137977e-08 (1.076822e-07)	0.000000e+00 (0e+00-2.729272e-06)	0.000000e+00 (0.000000e+00-6.695000e-07)	-0.0145636	0.769479	0.88651	no	NS	0.250308	1.31371e-05	2.79336e-05	unclassified Oscillospirales 1 CAG-382	unclassified Oscillospirales 1 CAG-382	Oscillospirales 1 CAG-382	Oscillospirales	Clostridia	Firmicutes	Bacteria
msp_0001	17	15	5.534882e-08 (2.004523e-07)	6.706479e-08 (2.295338e-07)	0.000000e+00 (0e+00-1.191410e-06)	0.000000e+00 (0.000000e+00-1.633983e-06)	0.0104547	0.77392	0.889935	no	NS	0.128748	0.0267661	0.0363683	Blastocystis sp. subtype 3	Blastocystis	Eukaryota	Eukaryota	Eukaryota	Eukaryota	Eukaryota
msp_0165	16	17	1.954160e-08 (1.917898e-07)	2.365929e-08 (1.326674e-07)	0.000000e+00 (0e+00-2.322617e-06)	0.000000e+00 (0.000000e+00-1.121546e-06)	-0.0105004	0.775948	0.890576	no	NS	0.113861	0.0503449	0.0657522	unclassified Fusicatenibacter	Fusicatenibacter	Lachnospiraceae K	Lachnospirales	Clostridia	Firmicutes	Bacteria
msp_0195	37	37	2.894251e-07 (6.741818e-07)	2.117446e-07 (5.238407e-07)	0.000000e+00 (0e+00-4.403639e-06)	0.000000e+00 (0.000000e+00-3.462674e-06)	0.0144722	0.777771	0.890982	no	NS	0.303626	9.93098e-08	2.67474e-07	Desulfovibrio piger	Desulfovibrio	Desulfovibrionaceae	Desulfovibrionales	Desulfovibrionia	Desulfobacterota	Bacteria
msp_0305	19	17	3.444793e-08 (1.479668e-07)	4.820015e-08 (1.972701e-07)	0.000000e+00 (0e+00-1.352016e-06)	0.000000e+00 (0.000000e+00-1.545616e-06)	0.0107286	0.779549	0.891334	no	NS	0.210122	0.000272104	0.000493697	[Roseburia] sp. CAG:303	Lachnospiraceae B CAG-303	Lachnospiraceae B	Lachnospirales	Clostridia	Firmicutes	Bacteria
msp_0093	118	129	1.017334e-06 (1.340303e-06)	1.143499e-06 (2.043333e-06)	5.527779e-07 (0e+00-9.601806e-06)	3.697055e-07 (0.000000e+00-1.482785e-05)	0.0186267	0.781769	0.892189	no	NS	0.160146	0.00575469	0.00889628	[Clostridium] sp. CAG:62	Lachnospiraceae B EuB	Lachnospiraceae B	Lachnospirales	Clostridia	Firmicutes	Bacteria
msp_1362	49	49	2.277810e-08 (5.421300e-08)	2.010625e-08 (5.642180e-08)	0.000000e+00 (0e+00-4.071232e-07)	0.000000e+00 (0.000000e+00-5.532383e-07)	0.0151114	0.78892	0.897228	no	NS	-0.210466	0.000265736	0.000485048	Holdemania massiliensis	Holdemania	Erysipelotrichaceae	Erysipelotrichales	Bacilli	Firmicutes	Bacteria
msp_0206	19	21	6.996069e-07 (3.124636e-06)	6.510719e-07 (3.017665e-06)	0.000000e+00 (0e+00-2.905943e-05)	0.000000e+00 (0.000000e+00-2.211326e-05)	-0.0107286	0.789146	0.897228	no	NS	0.343501	1.275e-09	4.44052e-09	Butyrivibrio crossotus	Butyrivibrio	Lachnospiraceae B	Lachnospirales	Clostridia	Firmicutes	Bacteria
msp_0874	98	107	2.266390e-07 (3.634655e-07)	2.313015e-07 (3.560620e-07)	8.269017e-08 (0e+00-2.379404e-06)	7.876319e-08 (0.000000e+00-1.815682e-06)	-0.017531	0.791818	0.897871	no	NS	0.221417	0.000122499	0.00023271	unclassified Oscillospiraceae CAG-129	Oscillospiraceae CAG-129	Oscillospiraceae	Oscillospirales	Clostridia	Firmicutes	Bacteria
msp_0930	136	141	3.168721e-07 (3.231985e-07)	2.719314e-07 (1.952406e-07)	2.452166e-07 (0e+00-2.292491e-06)	2.487435e-07 (0.000000e+00-1.062250e-06)	0.0177137	0.792675	0.897871	no	NS	0.0290701	0.618393	0.663267	unclassified Lachnospiraceae K UBA7182	Lachnospiraceae K UBA7182	Lachnospiraceae K	Lachnospirales	Clostridia	Firmicutes	Bacteria
msp_1143	127	134	2.388215e-07 (2.896263e-07)	1.980413e-07 (2.031351e-07)	1.526896e-07 (0e+00-1.923261e-06)	1.392554e-07 (0.000000e+00-1.249655e-06)	0.0173484	0.796728	0.899117	no	NS	-0.0821982	0.158364	0.195854	unclassified Dysosmobacter - Oscillibacter	Dysosmobacter - Oscillibacter	Oscillospiraceae	Oscillospirales	Clostridia	Firmicutes	Bacteria
msp_0456	115	125	2.985406e-07 (4.256588e-07)	2.816906e-07 (3.417028e-07)	1.666677e-07 (0e+00-3.005381e-06)	1.840731e-07 (0.000000e+00-2.086033e-06)	-0.0173028	0.796742	0.899117	no	NS	0.342825	1.37998e-09	4.75151e-09	unclassified Gemmiger	Gemmiger	Ruminococcaceae	Clostridiales	Clostridia	Firmicutes	Bacteria
msp_1011	19	17	6.554832e-08 (3.535952e-07)	7.905111e-08 (3.239162e-07)	0.000000e+00 (0e+00-3.939033e-06)	0.000000e+00 (0.000000e+00-2.586895e-06)	0.00972425	0.799812	0.900904	no	NS	0.309075	5.68228e-08	1.60161e-07	[Clostridium] sp. CAG:557	Acutalibacteraceae 3	Acutalibacteraceae	Clostridiales	Clostridia	Firmicutes	Bacteria
msp_1270	24	27	2.393785e-08 (6.434739e-08)	1.934244e-08 (5.062378e-08)	0.000000e+00 (0e+00-4.132206e-07)	0.000000e+00 (0.000000e+00-3.266323e-07)	-0.0107743	0.808368	0.908851	no	NS	0.253791	9.84774e-06	2.1128e-05	unclassified Lachnospiraceae H	unclassified Lachnospiraceae H	Lachnospiraceae H	Lachnospirales	Clostridia	Firmicutes	Bacteria
msp_0072	135	142	1.297902e-06 (2.225701e-06)	1.173617e-06 (1.697745e-06)	6.127700e-07 (0e+00-1.888907e-05)	4.647646e-07 (0.000000e+00-1.013126e-05)	0.0159788	0.812633	0.910486	no	NS	-0.0841071	0.148888	0.184512	Roseburia inulinivorans	Roseburia	Lachnospiraceae C	Lachnospirales	Clostridia	Firmicutes	Bacteria
msp_0225	116	119	1.152444e-06 (1.367698e-06)	1.272649e-06 (1.624354e-06)	6.796186e-07 (0e+00-7.721710e-06)	5.787637e-07 (0.000000e+00-9.483261e-06)	-0.0157962	0.813965	0.910486	no	NS	0.184777	0.00140746	0.00236266	Alistipes obesi	Alistipes	Rikenellaceae	Bacteroidales	Bacteroidia	Bacteroidota	Bacteria
msp_0429	18	20	3.242145e-08 (1.624624e-07)	2.661864e-08 (1.509514e-07)	0.000000e+00 (0e+00-1.637331e-06)	0.000000e+00 (0.000000e+00-1.602439e-06)	-0.00922206	0.814329	0.910486	no	NS	0.049863	0.392674	0.448982	Alistipes timonensis	Alistipes	Rikenellaceae	Bacteroidales	Bacteroidia	Bacteroidota	Bacteria
msp_0375	44	45	6.651610e-07 (1.954352e-06)	1.620604e-06 (1.173216e-05)	0.000000e+00 (0e+00-1.566901e-05)	0.000000e+00 (0.000000e+00-1.412728e-04)	-0.0124178	0.820524	0.915723	no	NS	0.0811897	0.16355	0.201856	Azospirillum sp. 47_25 & CAG:260	Alphaproteobacteria RF32 CAG-239 CAG-495	Alphaproteobacteria RF32 CAG-239	Alphaproteobacteria RF32	Alphaproteobacteria	Proteobacteria	Bacteria
msp_0500	31	32	4.137521e-08 (1.675384e-07)	3.703353e-08 (1.187749e-07)	0.000000e+00 (0e+00-1.443368e-06)	0.000000e+00 (0.000000e+00-1.047205e-06)	-0.010683	0.825037	0.918687	no	NS	0.229495	6.74805e-05	0.000133638	unclassified Merdibacter	Merdibacter	Erysipelotrichaceae	Erysipelotrichales	Bacilli	Firmicutes	Bacteria
msp_1412	17	18	1.669593e-09 (6.698924e-09)	2.071474e-09 (8.464495e-09)	0.000000e+00 (0e+00-6.035171e-08)	0.000000e+00 (0.000000e+00-8.096561e-08)	-0.00830898	0.826498	0.918687	no	NS	-0.0216298	0.710934	0.750568	Prevotella disiens	Prevotella	Prevotellaceae	Bacteroidales	Bacteroidia	Bacteroidota	Bacteria
msp_0484	123	131	1.423784e-06 (1.600215e-06)	1.256703e-06 (1.244376e-06)	9.636526e-07 (0e+00-9.640783e-06)	9.226492e-07 (0.000000e+00-5.887604e-06)	0.0146549	0.827728	0.918687	no	NS	0.257621	7.1378e-06	1.56721e-05	unclassified Faecalibacterium	Faecalibacterium	Ruminococcaceae	Clostridiales	Clostridia	Firmicutes	Bacteria
msp_0584	62	63	4.191020e-08 (1.295569e-07)	6.214506e-08 (2.000601e-07)	0.000000e+00 (0e+00-9.909234e-07)	0.000000e+00 (0.000000e+00-1.641100e-06)	-0.0128744	0.831802	0.920671	no	NS	0.151125	0.00921347	0.013618	Eggerthella sp. CAG:298	Eggerthella	Eggerthellaceae	Coriobacteriales	Coriobacteriia	Actinobacteriota	Bacteria
msp_0944	19	20	2.612707e-08 (1.041592e-07)	3.323627e-08 (1.246284e-07)	0.000000e+00 (0e+00-8.451260e-07)	0.000000e+00 (0.000000e+00-8.352998e-07)	-0.00840029	0.832554	0.920671	no	NS	0.179119	0.00197674	0.00323758	unclassified Clostridiales 1b	unclassified Clostridiales 1b	Clostridiales 1b	Clostridiales 1	Clostridia	Firmicutes	Bacteria
msp_0473c	122	128	1.221461e-07 (1.564194e-07)	1.134408e-07 (1.178235e-07)	7.864458e-08 (0e+00-1.306263e-06)	8.961153e-08 (0.000000e+00-7.286695e-07)	-0.0139701	0.835612	0.921058	no	NS	0.284854	6.23807e-07	1.53669e-06	[Clostridium] sp. 2789STDY5834874 & sp. 2789STDY5608885	Lachnospiraceae K GCA-900066575	Lachnospiraceae K	Lachnospirales	Clostridia	Firmicutes	Bacteria
msp_1122	18	17	1.145997e-07 (5.720390e-07)	6.768650e-08 (3.088347e-07)	0.000000e+00 (0e+00-5.164864e-06)	0.000000e+00 (0.000000e+00-2.339880e-06)	0.00785245	0.835944	0.921058	no	NS	0.259799	5.93088e-06	1.31653e-05	Firmicutes bacterium CAG:582	Bacilli RF39 CAG-1000 CAG-582	Bacilli RF39 CAG-1000	Bacilli RF39	Bacilli	Firmicutes	Bacteria
msp_0362	37	42	3.461178e-08 (3.128302e-07)	5.881889e-09 (1.552216e-08)	0.000000e+00 (0e+00-3.797899e-06)	0.000000e+00 (0.000000e+00-1.146388e-07)	-0.0107743	0.837572	0.921178	no	NS	0.140543	0.0155298	0.0221959	Clostridium saudiense	Clostridium	Clostridiaceae	Clostridiales	Clostridia	Firmicutes	Bacteria
msp_0389	141	143	1.694292e-06 (2.250085e-06)	1.782873e-06 (2.624143e-06)	8.657687e-07 (0e+00-1.310788e-05)	8.753949e-07 (0.000000e+00-1.632606e-05)	-0.0135592	0.840687	0.922929	no	NS	-0.0365914	0.530602	0.587833	Faecalibacterium prausnitzii 4	Faecalibacterium	Ruminococcaceae	Clostridiales	Clostridia	Firmicutes	Bacteria
msp_0262	52	53	1.505408e-07 (3.896802e-07)	1.123363e-07 (2.864748e-07)	0.000000e+00 (0e+00-3.068981e-06)	0.000000e+00 (0.000000e+00-1.667272e-06)	0.0114134	0.84326	0.92367	no	NS	0.157104	0.00676246	0.0102451	Ruminococcus callidus	Ruminococcus	Ruminococcaceae	Clostridiales	Clostridia	Firmicutes	Bacteria
msp_0075	146	144	2.887696e-06 (4.282740e-06)	2.324141e-06 (2.885111e-06)	1.117160e-06 (0e+00-2.496141e-05)	1.121882e-06 (0.000000e+00-1.593909e-05)	0.0132396	0.844411	0.92367	no	NS	-0.0895733	0.124135	0.155425	Lachnospiraceae sp. 3	unclassified Lachnospiraceae G	Lachnospiraceae G	Lachnospirales	Clostridia	Firmicutes	Bacteria
msp_0280	48	53	7.642516e-07 (1.710498e-06)	6.395995e-07 (1.505314e-06)	0.000000e+00 (0e+00-1.112190e-05)	0.000000e+00 (0.000000e+00-9.614340e-06)	-0.010683	0.851472	0.929716	no	NS	0.152494	0.00859164	0.0127299	Sutterella wadsworthensis 2	Sutterella	Burkholderiaceae	Burkholderiales	Gammaproteobacteria	Proteobacteria	Bacteria
msp_0898	137	138	3.902148e-07 (4.818896e-07)	3.568314e-07 (4.324670e-07)	2.279622e-07 (0e+00-3.045820e-06)	2.390964e-07 (0.000000e+00-3.229305e-06)	0.0122352	0.856096	0.932125	no	NS	-0.240839	2.81646e-05	5.76613e-05	butyrate-producing bacterium SS3/4-[Clostridium] sp. CAG:81	Lachnoclostridium 2	Lachnospiraceae I	Lachnospirales	Clostridia	Firmicutes	Bacteria
msp_1009	70	79	5.173422e-08 (1.175062e-07)	3.237306e-08 (4.731356e-08)	0.000000e+00 (0e+00-8.602497e-07)	7.754001e-09 (0.000000e+00-2.440759e-07)	-0.0114134	0.856755	0.932125	no	NS	0.334005	3.81105e-09	1.26202e-08	Senegalimassilia anaerobia	Senegalimassilia	Eggerthellaceae	Coriobacteriales	Coriobacteriia	Actinobacteriota	Bacteria
msp_0542	38	36	5.186437e-08 (2.475333e-07)	3.905492e-08 (1.759551e-07)	0.000000e+00 (0e+00-2.670700e-06)	0.000000e+00 (0.000000e+00-1.806743e-06)	0.00903944	0.860338	0.934345	no	NS	0.107638	0.0643988	0.0832104	[Clostridiaceae] bacterium CIM:MAG 755 / [Clostridium] sp. CAG:230	Lachnospiraceae B TF01-11	Lachnospiraceae B	Lachnospirales	Clostridia	Firmicutes	Bacteria
msp_0031	52	58	2.190508e-06 (5.598709e-06)	1.141587e-06 (4.644741e-06)	0.000000e+00 (0e+00-3.589723e-05)	0.000000e+00 (0.000000e+00-4.995710e-05)	0.00958729	0.869984	0.942534	no	NS	0.0292715	0.615961	0.663006	Bacteroides stercoris	Bacteroides	Bacteroidaceae	Bacteroidales	Bacteroidia	Bacteroidota	Bacteria
msp_1090	40	40	2.963081e-08 (7.387743e-08)	2.964725e-08 (8.628714e-08)	0.000000e+00 (0e+00-4.618831e-07)	0.000000e+00 (0.000000e+00-5.759540e-07)	0.00858291	0.870989	0.942534	no	NS	0.160824	0.00554926	0.00864487	unclassified Christensenellaceae	unclassified Christensenellaceae	Christensenellaceae	Christensenellales	Clostridia	Firmicutes	Bacteria
msp_0215	20	19	7.280235e-07 (2.268662e-06)	7.633176e-07 (2.746594e-06)	0.000000e+00 (0e+00-1.769840e-05)	0.000000e+00 (0.000000e+00-1.830118e-05)	0.00630022	0.874235	0.944361	no	NS	0.00178666	0.975582	0.977194	Dialister hominis	Dialister	Dialisteraceae	Veillonellales	Negativicutes	Firmicutes	Bacteria
msp_0489	71	79	8.023054e-08 (2.375539e-07)	4.508682e-08 (1.221668e-07)	0.000000e+00 (0e+00-2.039466e-06)	4.128026e-09 (0.000000e+00-1.054956e-06)	0.00935902	0.882599	0.951336	no	NS	0.239247	3.19227e-05	6.46995e-05	unclassified Blautia A	Blautia A	Lachnospiraceae K	Lachnospirales	Clostridia	Firmicutes	Bacteria
msp_0722	130	132	6.831622e-08 (8.135428e-08)	7.722801e-08 (1.238762e-07)	4.328792e-08 (0e+00-4.524735e-07)	3.517338e-08 (0.000000e+00-8.488792e-07)	0.00986121	0.883832	0.951336	no	NS	0.328686	6.92475e-09	2.23213e-08	Blautia obeum 2	Blautia A	Lachnospiraceae K	Lachnospirales	Clostridia	Firmicutes	Bacteria
msp_1139	21	22	2.601732e-08 (1.162752e-07)	2.580550e-08 (1.314317e-07)	0.000000e+00 (0e+00-1.095916e-06)	0.000000e+00 (0.000000e+00-1.354208e-06)	-0.00584368	0.888085	0.954219	no	NS	0.238072	3.49935e-05	7.06868e-05	[Clostridium] sp. CAG:389	unclassified Clostridiales 2a	Clostridiales 2a	Clostridiales 2	Clostridia	Firmicutes	Bacteria
msp_0794	51	56	7.176343e-08 (1.597174e-07)	5.335586e-08 (1.165715e-07)	0.000000e+00 (0e+00-9.576096e-07)	0.000000e+00 (0.000000e+00-7.639217e-07)	-0.00785245	0.892597	0.956167	no	NS	0.360979	1.53998e-10	6.13967e-10	Slackia isoflavoniconvertens	Slackia	Eggerthellaceae	Coriobacteriales	Coriobacteriia	Actinobacteriota	Bacteria
msp_1884	18	19	2.922192e-07 (1.173277e-06)	2.858316e-07 (1.214759e-06)	0.000000e+00 (0e+00-7.783693e-06)	0.000000e+00 (0.000000e+00-1.104026e-05)	-0.00520453	0.893747	0.956167	no	NS	0.158856	0.00616426	0.00945706	unclassified	unclassified	unclassified	unclassified	unclassified	unclassified	unclassified
msp_0063	43	44	5.979327e-07 (2.066561e-06)	4.940360e-07 (1.669145e-06)	0.000000e+00 (0e+00-1.973243e-05)	0.000000e+00 (0.000000e+00-1.182663e-05)	0.00721329	0.894632	0.956167	no	NS	0.0633186	0.277543	0.325952	Bacteroides clarus	Bacteroides	Bacteroidaceae	Bacteroidales	Bacteroidia	Bacteroidota	Bacteria
msp_0604	100	113	3.511606e-08 (6.714221e-08)	2.624673e-08 (3.482481e-08)	1.554642e-08 (0e+00-5.250981e-07)	1.646295e-08 (0.000000e+00-2.562601e-07)	-0.00858291	0.897824	0.957889	no	NS	0.0609982	0.295567	0.344449	Dorea sp. CAG:105	Dorea	Lachnospiraceae J	Lachnospirales	Clostridia	Firmicutes	Bacteria
msp_1641	128	136	2.211891e-07 (2.107612e-07)	2.159673e-07 (1.855241e-07)	1.923499e-07 (0e+00-1.384335e-06)	1.815770e-07 (0.000000e+00-9.690426e-07)	0.00821768	0.90319	0.960797	no	NS	0.152707	0.00849837	0.0126226	unclassified Lachnospiraceae K UBA7182	Lachnospiraceae K UBA7182	Lachnospiraceae K	Lachnospirales	Clostridia	Firmicutes	Bacteria
msp_0988	18	19	1.880010e-08 (1.099646e-07)	1.216402e-08 (6.780612e-08)	0.000000e+00 (0e+00-1.093071e-06)	0.000000e+00 (0.000000e+00-7.159233e-07)	-0.00456538	0.906847	0.960797	no	NS	0.221512	0.000121664	0.000232582	unclassified Oscillospiraceae CAG-129	Oscillospiraceae CAG-129	Oscillospiraceae	Oscillospirales	Clostridia	Firmicutes	Bacteria
msp_1418c	18	19	2.575611e-09 (7.276545e-09)	2.707110e-09 (8.099232e-09)	0.000000e+00 (0e+00-4.049034e-08)	0.000000e+00 (0.000000e+00-5.539379e-08)	-0.00456538	0.906847	0.960797	no	NS	0.0616929	0.290091	0.338719	Streptococcus mitis	Streptococcus	Streptococcaceae	Lactobacillales	Bacilli	Firmicutes	Bacteria
msp_0632	32	34	1.705030e-08 (5.184773e-08)	1.167525e-08 (3.427993e-08)	0.000000e+00 (0e+00-3.115429e-07)	0.000000e+00 (0.000000e+00-2.502080e-07)	-0.00575237	0.907253	0.960797	no	NS	0.0243105	0.677011	0.721034	unclassified Ruthenibacterium	Ruthenibacterium	Ruminococcaceae	Clostridiales	Clostridia	Firmicutes	Bacteria
msp_0942	53	55	8.038099e-08 (1.630095e-07)	6.339872e-08 (1.264704e-07)	0.000000e+00 (0e+00-8.790997e-07)	0.000000e+00 (0.000000e+00-7.591570e-07)	0.0067111	0.908477	0.960797	no	NS	0.291961	3.15947e-07	7.97767e-07	Ellagibacter isourolithinifaciens	Ellagibacter	Eggerthellaceae	Coriobacteriales	Coriobacteriia	Actinobacteriota	Bacteria
msp_0306	77	87	2.656285e-06 (4.393326e-06)	2.498162e-06 (5.361833e-06)	4.007165e-08 (0e+00-2.330219e-05)	4.337178e-07 (0.000000e+00-4.819654e-05)	-0.00707633	0.912768	0.963401	no	NS	0.591971	2.23098e-29	7.51097e-28	Firmicutes bacterium CAG:176	Oscillospiraceae CAG-129	Oscillospiraceae	Oscillospirales	Clostridia	Firmicutes	Bacteria
msp_0324	53	55	1.443293e-07 (3.440609e-07)	1.540988e-07 (4.177647e-07)	0.000000e+00 (0e+00-1.814563e-06)	0.000000e+00 (0.000000e+00-2.581662e-06)	-0.00598064	0.918469	0.963401	no	NS	0.324316	1.1216e-08	3.48558e-08	Alistipes sp. cv1	Alistipes 2	Rikenellaceae	Bacteroidales	Bacteroidia	Bacteroidota	Bacteria
msp_0054	49	51	7.331024e-08 (2.865842e-07)	4.173004e-08 (1.235763e-07)	0.000000e+00 (0e+00-2.732464e-06)	0.000000e+00 (0.000000e+00-9.549323e-07)	-0.00570672	0.920378	0.963401	no	NS	0.167669	0.00381597	0.0060378	Bacteroides nordii	Bacteroides	Bacteroidaceae	Bacteroidales	Bacteroidia	Bacteroidota	Bacteria
msp_1001	43	43	1.484372e-08 (4.519625e-08)	1.507215e-08 (3.957535e-08)	0.000000e+00 (0e+00-3.658936e-07)	0.000000e+00 (0.000000e+00-2.776686e-07)	-0.0054328	0.920394	0.963401	no	NS	0.463681	3.48165e-17	3.14907e-16	unclassified Oscillospirales 1 CAG-272	unclassified Oscillospirales 1 CAG-272	Oscillospirales 1 CAG-272	Oscillospirales	Clostridia	Firmicutes	Bacteria
msp_0728	39	39	9.723472e-08 (3.596513e-07)	1.067737e-07 (3.215058e-07)	0.000000e+00 (0e+00-3.413671e-06)	0.000000e+00 (0.000000e+00-2.130745e-06)	-0.00515888	0.921816	0.963401	no	NS	0.276834	1.31445e-06	3.08744e-06	unclassified Clostridiales 1e	unclassified Clostridiales 1e	Clostridiales 1e	Clostridiales 1	Clostridia	Firmicutes	Bacteria
msp_0131	57	60	1.054831e-06 (2.237632e-06)	9.733574e-07 (2.256192e-06)	0.000000e+00 (0e+00-1.173222e-05)	0.000000e+00 (0.000000e+00-1.610818e-05)	-0.00584368	0.922152	0.963401	no	NS	-0.012571	0.829476	0.853417	Phascolarctobacterium faecium	Phascolarctobacterium	Acidaminococcaceae	Acidaminococcales	Negativicutes	Firmicutes	Bacteria
msp_0160	52	56	2.911604e-07 (7.767127e-07)	2.011402e-07 (5.126776e-07)	0.000000e+00 (0e+00-5.763332e-06)	0.000000e+00 (0.000000e+00-4.829189e-06)	-0.00566107	0.922845	0.963401	no	NS	0.333601	3.98937e-09	1.29976e-08	[Faecalitalea] sp. UBA637	Holdemanella	Erysipelotrichaceae	Erysipelotrichales	Bacilli	Firmicutes	Bacteria
msp_0335	31	32	1.751415e-07 (6.431058e-07)	1.532467e-07 (7.679741e-07)	0.000000e+00 (0e+00-5.372797e-06)	0.000000e+00 (0.000000e+00-8.405764e-06)	0.00465668	0.923656	0.963401	no	NS	0.0352179	0.546153	0.599581	Alistipes dispar	Alistipes	Rikenellaceae	Bacteroidales	Bacteroidia	Bacteroidota	Bacteria
msp_0833	82	84	1.259250e-07 (3.402155e-07)	1.087394e-07 (3.132849e-07)	9.224923e-09 (0e+00-3.084697e-06)	1.338896e-08 (0.000000e+00-2.598514e-06)	0.00584368	0.928171	0.966447	no	NS	0.00951946	0.870448	0.89254	Streptococcus thermophilus	Streptococcus	Streptococcaceae	Lactobacillales	Bacilli	Firmicutes	Bacteria
msp_1260	23	22	1.922843e-07 (6.377229e-07)	2.205423e-07 (7.195949e-07)	0.000000e+00 (0e+00-4.453198e-06)	0.000000e+00 (0.000000e+00-4.780737e-06)	0.00356099	0.933294	0.968635	no	NS	0.277405	1.24748e-06	2.95302e-06	[Clostridium] sp. CAG:793	unclassified Clostridiales 2g	Clostridiales 2g	Clostridiales 2	Clostridia	Firmicutes	Bacteria
msp_1238	58	61	1.713350e-08 (3.169959e-08)	1.512470e-08 (3.361054e-08)	0.000000e+00 (0e+00-2.228181e-07)	0.000000e+00 (0.000000e+00-3.252427e-07)	0.00502191	0.93347	0.968635	no	NS	0.42765	1.36664e-14	8.90519e-14	unclassified Dysosmobacter - Oscillibacter	Dysosmobacter - Oscillibacter	Oscillospiraceae	Oscillospirales	Clostridia	Firmicutes	Bacteria
msp_1611	18	18	5.489923e-09 (2.280831e-08)	4.982087e-09 (1.663912e-08)	0.000000e+00 (0e+00-1.865831e-07)	0.000000e+00 (0.000000e+00-1.103690e-07)	-0.00310446	0.936123	0.969551	no	NS	0.122438	0.035246	0.0470465	unclassified Ruminococcaceae	unclassified Ruminococcaceae	Ruminococcaceae	Clostridiales	Clostridia	Firmicutes	Bacteria
msp_0202	21	21	1.347274e-07 (5.256848e-07)	1.674855e-07 (5.883224e-07)	0.000000e+00 (0e+00-3.770946e-06)	0.000000e+00 (0.000000e+00-3.073167e-06)	-0.00324142	0.937553	0.969551	no	NS	-0.0267126	0.647156	0.691669	[Acinetobacter] sp. N54.MGS-139 / Proteobacteria bacterium CAG:139	Parasutterella	Burkholderiaceae	Burkholderiales	Gammaproteobacteria	Proteobacteria	Bacteria
msp_0128	74	79	1.405025e-07 (2.651808e-07)	1.151976e-07 (2.137505e-07)	2.812138e-09 (0e+00-1.823187e-06)	9.479642e-09 (0.000000e+00-1.179990e-06)	0.0048393	0.939659	0.970074	no	NS	0.314209	3.32321e-08	9.58983e-08	Butyricimonas virosa	Butyricimonas	Marinifilaceae	Bacteroidales	Bacteroidia	Bacteroidota	Bacteria
msp_0464	40	39	1.188225e-08 (4.210726e-08)	1.015332e-08 (2.752282e-08)	0.000000e+00 (0e+00-3.705258e-07)	0.000000e+00 (0.000000e+00-2.129683e-07)	-0.00383492	0.94228	0.971126	no	NS	0.101648	0.0808219	0.103329	[Eubacterium] ramulus 2	Lachnospiraceae C EuR	Lachnospiraceae C	Lachnospirales	Clostridia	Firmicutes	Bacteria
msp_0142	106	126	1.712353e-07 (2.276220e-07)	1.494522e-07 (2.216004e-07)	1.009409e-07 (0e+00-1.417675e-06)	8.877142e-08 (0.000000e+00-2.097650e-06)	0.00465668	0.94504	0.972317	no	NS	0.163369	0.00483575	0.0076116	[Blautia] sp. CAG:52 & SG-772 & sp. 2789STDY5834917	Fusicatenibacter	Lachnospiraceae K	Lachnospirales	Clostridia	Firmicutes	Bacteria
msp_0138	47	48	1.044965e-07 (4.107695e-07)	6.171432e-08 (1.633928e-07)	0.000000e+00 (0e+00-3.403226e-06)	0.000000e+00 (0.000000e+00-1.086764e-06)	-0.00346969	0.950999	0.976789	no	NS	-0.0480111	0.410512	0.464123	Bifidobacterium pseudocatenulatum	Bifidobacterium	Bifidobacteriaceae	Actinomycetales	Actinobacteria	Actinobacteriota	Bacteria
msp_0756	30	30	1.373328e-08 (4.281916e-08)	1.803326e-08 (6.458269e-08)	0.000000e+00 (0e+00-3.350503e-07)	0.000000e+00 (0.000000e+00-5.822729e-07)	-0.0024653	0.959126	0.983469	no	NS	0.0135225	0.816789	0.844666	unclassified Blautia A	Blautia A	Lachnospiraceae K	Lachnospirales	Clostridia	Firmicutes	Bacteria
msp_1533	85	92	1.043721e-07 (1.871838e-07)	9.746821e-08 (1.766447e-07)	2.515735e-08 (0e+00-1.460349e-06)	2.332256e-08 (0.000000e+00-1.208914e-06)	-0.00292184	0.96471	0.987524	no	NS	0.255077	8.84419e-06	1.91414e-05	unclassified Lachnospiraceae K GCA-900066575	Lachnospiraceae K GCA-900066575	Lachnospiraceae K	Lachnospirales	Clostridia	Firmicutes	Bacteria
msp_0594	15	16	3.449509e-07 (1.200276e-06)	1.474845e-07 (7.943663e-07)	0.000000e+00 (0e+00-8.085947e-06)	0.000000e+00 (0.000000e+00-5.421836e-06)	-0.001187	0.974516	0.994991	no	NS	0.130529	0.0247151	0.0339623	Phascolarctobacterium sp. CAG:266	Phascolarctobacterium	Acidaminococcaceae	Acidaminococcales	Negativicutes	Firmicutes	Bacteria
msp_1469	26	26	8.423367e-08 (2.938085e-07)	8.045835e-08 (2.731670e-07)	0.000000e+00 (0e+00-2.152480e-06)	0.000000e+00 (0.000000e+00-1.648557e-06)	0.00136961	0.976312	0.994991	no	NS	0.304056	9.5072e-08	2.57204e-07	unclassified Dysosmobacter - Oscillibacter	Dysosmobacter - Oscillibacter	Oscillospiraceae	Oscillospirales	Clostridia	Firmicutes	Bacteria
msp_0947	38	40	7.045459e-08 (2.227438e-07)	8.373783e-08 (3.515595e-07)	0.000000e+00 (0e+00-1.856293e-06)	0.000000e+00 (0.000000e+00-3.239012e-06)	0.00155223	0.97693	0.994991	no	NS	0.327504	7.89564e-09	2.53162e-08	[Clostridium] sp. 26_22	unclassified Clostridiales 2a	Clostridiales 2a	Clostridiales 2	Clostridia	Firmicutes	Bacteria
msp_0139	87	92	1.449726e-07 (2.612260e-07)	1.489736e-07 (3.088356e-07)	2.451100e-08 (0e+00-1.586336e-06)	2.906939e-08 (0.000000e+00-1.818287e-06)	-0.00155223	0.981542	0.995166	no	NS	0.140235	0.0157602	0.0224722	Coprobacter fastidiosus	Coprobacter	Barnesiellaceae	Bacteroidales	Bacteroidia	Bacteroidota	Bacteria
msp_1213	23	24	1.439450e-08 (8.546148e-08)	6.772648e-09 (2.641086e-08)	0.000000e+00 (0e+00-9.604523e-07)	0.000000e+00 (0.000000e+00-2.655129e-07)	-0.00100438	0.982116	0.995166	no	NS	0.249528	1.40055e-05	2.95726e-05	unclassified Oscillospirales 4 UBA5446	Oscillospirales 4 UBA5446	Oscillospirales 4	Oscillospirales	Clostridia	Firmicutes	Bacteria
msp_0164	106	124	3.996126e-07 (5.759864e-07)	3.568040e-07 (5.372493e-07)	1.759324e-07 (0e+00-2.953148e-06)	1.588148e-07 (0.000000e+00-3.188094e-06)	0.00136961	0.9842	0.995166	no	NS	0.221643	0.000120514	0.000231112	[Ruminococcus] sp. 2789STDY5608794 & sp. 2789STDY5834890 / Firmicutes bacterium CAG:56	Lachnospiraceae K CAG-56	Lachnospiraceae K	Lachnospirales	Clostridia	Firmicutes	Bacteria
msp_0053	103	109	1.500585e-06 (5.248627e-06)	1.280516e-06 (3.749699e-06)	8.626914e-08 (0e+00-4.876075e-05)	7.435060e-08 (0.000000e+00-2.583246e-05)	-0.00123265	0.985749	0.995166	no	NS	0.296513	2.0236e-07	5.28579e-07	[Eubacterium] siraeum	Ruminiclostridium	Ruminococcaceae	Clostridiales	Clostridia	Firmicutes	Bacteria
msp_0800	75	82	1.416684e-07 (2.601277e-07)	1.045516e-07 (1.659267e-07)	1.315314e-08 (0e+00-1.820878e-06)	1.854693e-08 (0.000000e+00-9.777469e-07)	0.00109569	0.986838	0.995166	no	NS	0.348239	7.28119e-10	2.65807e-09	Eggerthella sp. 51_9 & CAG:209	Eggerthella	Eggerthellaceae	Coriobacteriales	Coriobacteriia	Actinobacteriota	Bacteria
msp_0526	34	34	7.763040e-08 (2.513824e-07)	5.941982e-08 (1.754184e-07)	0.000000e+00 (0e+00-1.945182e-06)	0.000000e+00 (0.000000e+00-1.449949e-06)	-0.000821768	0.9875	0.995166	no	NS	0.344874	1.08496e-09	3.82259e-09	[Clostridiales] bacterium CIM:MAG 925	unclassified Oscillospirales 1 CAG-382	Oscillospirales 1 CAG-382	Oscillospirales	Clostridia	Firmicutes	Bacteria
msp_0364	124	124	1.014067e-07 (3.926391e-07)	8.457137e-08 (1.931459e-07)	2.436020e-08 (0e+00-3.974824e-06)	2.444495e-08 (0.000000e+00-1.380026e-06)	0.00100438	0.988598	0.995166	no	NS	-0.0777125	0.182408	0.223312	Intestinimonas butyriciproducens	Intestinimonas	Oscillospirales 6	Oscillospirales	Clostridia	Firmicutes	Bacteria
msp_0623	74	79	1.017195e-07 (2.353911e-07)	7.792670e-08 (2.913119e-07)	2.506255e-09 (0e+00-1.399385e-06)	4.964831e-09 (0.000000e+00-3.261480e-06)	-0.000456538	0.994823	0.997264	no	NS	0.200694	0.000513403	0.000912382	Erysipelatoclostridium sp2	Erysipelatoclostridium	Erysipelatoclostridiaceae	Erysipelotrichales	Bacilli	Firmicutes	Bacteria
msp_0277	36	35	2.261679e-07 (6.501170e-07)	2.615969e-07 (6.869817e-07)	0.000000e+00 (0e+00-5.513741e-06)	0.000000e+00 (0.000000e+00-4.905182e-06)	-0.00036523	0.994935	0.997264	no	NS	-0.0202008	0.729258	0.768574	[Eubacterium] sp. CAG:251 / [Clostridium] sp. A254.MGS-251	Acutalibacteraceae 2 CAG-528	Acutalibacteraceae	Clostridiales	Clostridia	Firmicutes	Bacteria
msp_0699	28	28	1.629856e-08 (5.507713e-08)	1.589453e-08 (5.852951e-08)	0.000000e+00 (0e+00-4.334487e-07)	0.000000e+00 (0.000000e+00-5.700532e-07)	0.000273923	0.996036	0.997264	no	NS	0.204414	0.000400987	0.000718929	unclassified Oscillospirales 1 CAG-272	unclassified Oscillospirales 1 CAG-272	Oscillospirales 1 CAG-272	Oscillospirales	Clostridia	Firmicutes	Bacteria
msp_1453	20	20	3.134150e-09 (1.515401e-08)	1.930593e-09 (6.983225e-09)	0.000000e+00 (0e+00-1.651467e-07)	0.000000e+00 (0.000000e+00-7.000090e-08)	0.000182615	0.997264	0.997264	no	NS	0.00525555	0.928257	0.940675	Streptococcus vestibularis	Streptococcus	Streptococcaceae	Lactobacillales	Bacilli	Firmicutes	Bacteria

## Sheet: Table S6
Table S6: contrast in features related to methanogenesis between CA and CNA in treatment-naïve patients (n = 31)
var	p	Cliff's Delta	status	name	Confounded?
msp_0585	0.0525892	0.311404	CA	Methanobrevibacter smithii	NS
msp_0924	0.650974	0.0614035	CA	Methanobrevibacter smithii 2	NS
Methanobrevibacter	0.0464739	0.372807	CA	Methanobrevibacter	LD
Methanobacteriaceae	0.0464739	0.372807	CA	Methanobacteriaceae	LD
ph_Archaea	0.0579269	0.355263	CA	Archaea	NS
M00356	0.0236006	0.342105	CA	Methanogenesis, methanol => methane	SD
M00358	0.0461894	0.320175	CA	Coenzyme M biosynthesis	Yes, by: Fecal water content
M00378	0.0461894	0.320175	CA	F420 biosynthesis	Yes, by: Smoking status, Fecal water content
M00567	0.0461058	0.280702	CA	Methanogenesis, CO2 => methane	Yes, by: Fecal water content
CA = Clinically Active patients
CNA = Clinically non active patients
NS = Non Significant
LD = Laxly Deconfounded
SD = Strictly Deconfounded

## Sheet: Table S7
Table S7: Pairwise PERMANOVA between subgroups of patients and HC (tested on Bray-Curtis dissimilarity based on viral abundance)
Pairs	R2	p.value	p.adjusted	sig
CA vs CNA	0.0114409	0.108	0.162	ns
CA vs HC	0.00284458	0.786	0.786	ns
CNA vs HC	0.015764	0.003	0.009	**
ns, non-significant; **, p < 0.01
CA = Clinically Active patients
CNA = Clinically non active patients

## Sheet: Table S8
Table S8: Differential gut viral species between cases and healthy controls identified by MaAslin2 package
Feature ID	pval	qval (BH)	qval (bonferroni)	Superkingdom	Order	Phylum	Family	Genus	Species
1486428	0.000367476	0.0551214	0.0551214	Viruses	Caudovirales	Siphoviridae	Unclassified	Unclassified	Enterococcus phage EFC-1
414970	0.00148734	0.11155	0.223101	Viruses	Caudovirales	Siphoviridae	Unclassified	Unclassified	Enterobacteria phage cdtI
1225789	0.00501835	0.160096	0.752753	Viruses	Caudovirales	Myoviridae	Unclassified	Unclassified	Enterobacteria phage SfI
151535	0.00675908	0.160096	1	Viruses	Caudovirales	Siphoviridae	Unclassified	Unclassified	Lactococcus phage bIL285
151536	0.00399666	0.160096	0.599499	Viruses	Caudovirales	Siphoviridae	Unclassified	Unclassified	Lactococcus phage bIL286
1675531	0.00578439	0.160096	0.867658	Viruses	Caudovirales	Podoviridae	Sepvirinae	Tl2011virus	Shigella phage Ss-VASD
1815968	0.00747114	0.160096	1	Viruses	Caudovirales	Myoviridae	Unclassified	unclassified Punalikevirus	Salmonella phage SJ46
103807	0.0201618	0.336031	1	Viruses	Caudovirales	Myoviridae	Unclassified	Unclassified	Enterobacteria phage phiP27
2017081	0.0181963	0.336031	1	Viruses	Unclassified	unclassified Circoviridae	Unclassified	Unclassified	Human fecal virus Jorvi2
1883366	0.0233166	0.34975	1	Viruses	Unclassified	Unclassified	Unclassified	Unclassified	Synechococcus phage S-CAM3
196242	0.0281719	0.384162	1	Viruses	Caudovirales	Siphoviridae	Unclassified	Unclassified	Enterobacteria phage BP-4795
1147152	0.0343224	0.413887	1	Viruses	Caudovirales	Siphoviridae	Unclassified	Unclassified	Enterobacteria phage mEp460
151539	0.0358702	0.413887	1	Viruses	Caudovirales	Siphoviridae	Unclassified	Unclassified	Lactococcus phage bIL312
1211417	0.0410539	0.425719	1	Viruses	Unclassified	Unclassified	Unclassified	Unclassified	uncultured crAssphage
869724	0.0425719	0.425719	1	Viruses	Caudovirales	Myoviridae	Unclassified	Unclassified	Synechococcus phage S-RIM8 A.HR1
1211643	0.0513129	0.427608	1	Viruses	Caudovirales	Siphoviridae	Unclassified	Phicbkvirus	Caulobacter virus Rogue
1747326	0.0494171	0.427608	1	Viruses	Caudovirales	Siphoviridae	Unclassified	Unclassified	Enterococcus phage vB_EfaS_IME197
879630	0.0474474	0.427608	1	Viruses	Caudovirales	Myoviridae	Tevenvirinae	T4virus	Aeromonas phage phiAS5
1327760	0.0647449	0.462463	1	Viruses	Caudovirales	Siphoviridae	Unclassified	Unclassified	Streptomyces phage Zemlya
564886	0.0640446	0.462463	1	Viruses	Unclassified	Unclassified	Unclassified	Unclassified	Enterobacteria phage YYZ-2008
687803	0.0644054	0.462463	1	Viruses	Caudovirales	Myoviridae	Unclassified	Unclassified	Cyanophage S-RIM50
10682	0.0989858	0.49565	1	Viruses	Caudovirales	Myoviridae	Unclassified	P1virus	Escherichia virus P1
1124655	0.0853114	0.49565	1	Viruses	Caudovirales	Podoviridae	Sepvirinae	Tl2011virus	Escherichia phage TL-2011c
1150989	0.0958428	0.49565	1	Viruses	Caudovirales	Siphoviridae	Unclassified	unclassified T5likevirus	Vibrio phage pVp-1
1177632	0.0732516	0.49565	1	Viruses	Caudovirales	Siphoviridae	Unclassified	Unclassified	Salmonella phage SSU5
1262535	0.0793299	0.49565	1	Viruses	Caudovirales	Siphoviridae	Unclassified	Unclassified	Lactococcus phage jm2
1262536	0.0979647	0.49565	1	Viruses	Caudovirales	Siphoviridae	Unclassified	Unclassified	Lactococcus phage jm3
1572750	0.102434	0.49565	1	Viruses	Caudovirales	Myoviridae	Unclassified	Unclassified	Mannheimia phage vB_MhM_3927AP2
1647463	0.101196	0.49565	1	Viruses	Caudovirales	Myoviridae	Unclassified	Unclassified	Salmonella phage SEN34
563769	0.0814095	0.49565	1	Viruses	Caudovirales	Siphoviridae	Unclassified	Unclassified	Stx2-converting phage 1717
936054	0.0880045	0.49565	1	Viruses	Caudovirales	Podoviridae	Unclassified	Unclassified	Enterobacteria phage VT2phi_272
1815522	0.116076	0.5121	1	Viruses	Caudovirales	Myoviridae	Unclassified	Unclassified	Synechococcus phage S-WAM2
35345	0.111169	0.5121	1	Viruses	Caudovirales	Siphoviridae	Unclassified	Unclassified	Lactococcus phage TP901-1
683735	0.113549	0.5121	1	Viruses	Caudovirales	Myoviridae	Unclassified	Unclassified	Aggregatibacter phage S1249
131001	0.122735	0.526008	1	Viruses	Caudovirales	Myoviridae	Peduovirinae	P2virus	Escherichia virus P2
1357825	0.130946	0.530862	1	Viruses	Caudovirales	Myoviridae	Peduovirinae	P2virus	Enterobacteria phage fiAA91-ss
1647458	0.128091	0.530862	1	Viruses	Caudovirales	Podoviridae	Unclassified	Unclassified	Salmonella phage SEN22
1416032	0.135575	0.535165	1	Viruses	Caudovirales	Podoviridae	Sepvirinae	Pocjvirus	Shigella phage 75/02 Stx
1124654	0.155941	0.592576	1	Viruses	Caudovirales	Podoviridae	Unclassified	unclassified Epsilon15likevirus	Escherichia phage TL-2011b
90410	0.15802	0.592576	1	Viruses	Caudovirales	Siphoviridae	Unclassified	Sfi21dt1virus	Streptococcus virus DT1
46654	0.167542	0.598364	1	Viruses	Caudovirales	Siphoviridae	Unclassified	Unclassified	Lactococcus phage P335 sensu lato
64186	0.164152	0.598364	1	Viruses	Caudovirales	Siphoviridae	Unclassified	Sfi21dt1virus	Streptococcus virus Sfi21
1655645	0.173136	0.603964	1	Viruses	Unclassified	unclassified Microviridae	Unclassified	Unclassified	Parabacteroides phage YZ-2015b
1649240	0.186079	0.606778	1	Viruses	Caudovirales	Myoviridae	Peduovirinae	P2virus	Escherichia phage pro483
279281	0.185381	0.606778	1	Viruses	Caudovirales	Siphoviridae	Unclassified	Unclassified	Lactobacillus phage phiAT3
379329	0.182667	0.606778	1	Viruses	Caudovirales	Podoviridae	Unclassified	Unclassified	Stx2-converting phage 86
1754217	0.198187	0.632511	1	Viruses	Caudovirales	Myoviridae	Unclassified	Unclassified	Pseudomonas phage phi3
1175662	0.218469	0.637382	1	Viruses	Caudovirales	Siphoviridae	Unclassified	Unclassified	Pseudomonas phage PaMx42
1536598	0.220566	0.637382	1	Viruses	Caudovirales	Siphoviridae	Unclassified	Unclassified	Mycobacterium phage BuzzLyseyear
1567486	0.225262	0.637382	1	Viruses	Caudovirales	Myoviridae	Unclassified	Unclassified	Enterobacteria phage P88
1714272	0.229458	0.637382	1	Viruses	Unclassified	Sphaerolipoviridae	Unclassified	Gammasphaerolipovirus	Thermus virus P23-77
1814957	0.209802	0.637382	1	Viruses	Caudovirales	Siphoviridae	Unclassified	Unclassified	Streptococcus virus 9871
364745	0.222036	0.637382	1	Viruses	Unclassified	Baculoviridae	Unclassified	unclassified Betabaculovirus	Choristoneura occidentalis granulovirus
66284	0.22355	0.637382	1	Viruses	Caudovirales	Myoviridae	Unclassified	Unclassified	Shigella phage SfII
1051631	0.237154	0.646784	1	Viruses	Caudovirales	Siphoviridae	Unclassified	Unclassified	Streptococcus phage YMC-2011
1524882	0.247814	0.652143	1	Viruses	Caudovirales	Siphoviridae	Unclassified	Unclassified	Sinorhizobium phage phiLM21
755164	0.246681	0.652143	1	Viruses	Caudovirales	Myoviridae	Unclassified	Unclassified	Lactobacillus phage LBR48
1814960	0.252229	0.652317	1	Viruses	Caudovirales	Siphoviridae	Unclassified	Unclassified	Streptococcus virus 9874
1852628	0.268509	0.671273	1	Viruses	Caudovirales	Myoviridae	Unclassified	Unclassified	Morganella phage vB_MmoM_MP1
555387	0.267352	0.671273	1	Viruses	Caudovirales	Myoviridae	Tevenvirinae	T4virus	Synechococcus phage S-RSM4
1105171	0.299086	0.723595	1	Viruses	Caudovirales	Siphoviridae	Unclassified	Unclassified	Bacteroides phage B124-14
1150991	0.298692	0.723595	1	Viruses	Caudovirales	Myoviridae	Unclassified	Unclassified	Sphingomonas phage PAU
1815509	0.315782	0.728727	1	Viruses	Caudovirales	Myoviridae	Unclassified	Unclassified	Bacillus phage AR9
31505	0.310642	0.728727	1	Viruses	Caudovirales	Myoviridae	Peduovirinae	P2virus	Enterobacteria phage P4
67082	0.311778	0.728727	1	Viruses	Unclassified	Poxviridae	unclassified Chordopoxvirinae	Unclassified	BeAn 58058 virus
1883374	0.325569	0.728887	1	Viruses	Caudovirales	Myoviridae	Unclassified	Unclassified	Erwinia phage vB_EamM_Kwan
73422	0.325232	0.728887	1	Viruses	Caudovirales	Siphoviridae	Unclassified	Unclassified	Streptococcus phage TP-J34
536474	0.33065	0.729376	1	Viruses	Unclassified	Unclassified	Unclassified	Unclassified	Cyanophage Syn30
1527469	0.335582	0.729525	1	Viruses	Caudovirales	Myoviridae	Unclassified	Unclassified	Bacillus phage Bobb
1335230	0.351264	0.742107	1	Viruses	Caudovirales	Myoviridae	Unclassified	Unclassified	Pseudomonas phage PaBG
1582152	0.347291	0.742107	1	Viruses	Caudovirales	Myoviridae	Unclassified	Unclassified	Clostridium phage phiCD211
1871678	0.385375	0.77153	1	Viruses	Caudovirales	Siphoviridae	Unclassified	Unclassified	Lactococcus phage 28201
227940	0.371937	0.77153	1	Viruses	Caudovirales	Myoviridae	Peduovirinae	P2virus	Yersinia phage L-413C
644007	0.38574	0.77153	1	Viruses	Caudovirales	Siphoviridae	Unclassified	Unclassified	Streptococcus phage PH10
665884	0.385765	0.77153	1	Viruses	Caudovirales	Siphoviridae	Unclassified	Sk1virus	Lactococcus virus CB14
1147151	0.415694	0.793855	1	Viruses	Caudovirales	Siphoviridae	Unclassified	Unclassified	Enterobacteria phage mEp237
1165134	0.4262	0.793855	1	Viruses	Caudovirales	Siphoviridae	Unclassified	Sk1virus	Lactococcus virus ASCC191
1229751	0.428681	0.793855	1	Viruses	Caudovirales	Siphoviridae	Unclassified	Unclassified	Lactococcus phage BM13
1392231	0.409998	0.793855	1	Viruses	Unclassified	Unclassified	Unclassified	Unclassified	Streptococcus phage 20617
43685	0.427556	0.793855	1	Viruses	Caudovirales	Siphoviridae	Unclassified	Unclassified	Lactococcus phage r1t
906669	0.414046	0.793855	1	Viruses	Caudovirales	Siphoviridae	Unclassified	Unclassified	Escherichia phage HK639
343516	0.444224	0.802814	1	Viruses	Caudovirales	Podoviridae	Unclassified	Unclassified	Escherichia phage phiV10
83129	0.442637	0.802814	1	Viruses	Caudovirales	Siphoviridae	Unclassified	Sk1virus	Lactococcus virus P008
10713	0.510878	0.808416	1	Viruses	Caudovirales	Siphoviridae	Unclassified	Unclassified	Enterobacteria phage phi80
1147158	0.52417	0.808416	1	Viruses	Caudovirales	Siphoviridae	Unclassified	Unclassified	Enterobacterial phage mEp390
12390	0.486696	0.808416	1	Viruses	Caudovirales	Siphoviridae	Unclassified	Unclassified	Lactococcus phage phiLC3
1262515	0.457615	0.808416	1	Viruses	Caudovirales	Siphoviridae	Unclassified	Unclassified	Leuconostoc phage phiLN03
1262537	0.524213	0.808416	1	Viruses	Caudovirales	Siphoviridae	Unclassified	Unclassified	Lactococcus phage P680
1385385	0.499232	0.808416	1	Viruses	Caudovirales	Siphoviridae	Unclassified	Unclassified	Streptococcus phage TP-778L
1524881	0.509354	0.808416	1	Viruses	Caudovirales	Podoviridae	Unclassified	Unclassified	Enterobacteria phage Sf101
1643326	0.468483	0.808416	1	Viruses	Caudovirales	Siphoviridae	Unclassified	Unclassified	Bacillus phage phi4J1
1813771	0.528165	0.808416	1	Viruses	Unclassified	Unclassified	Unclassified	Unclassified	Salmonella phage 118970_sal3
1826170	0.458789	0.808416	1	Viruses	Unclassified	unclassified Marseilleviridae	Unclassified	Unclassified	Tokyovirus A1
1871685	0.50342	0.808416	1	Viruses	Caudovirales	Siphoviridae	Unclassified	Unclassified	Lactococcus phage 98201
342409	0.518671	0.808416	1	Viruses	Unclassified	Nimaviridae	Unclassified	Whispovirus	White spot syndrome virus
35241	0.520473	0.808416	1	Viruses	Caudovirales	Siphoviridae	Unclassified	Unclassified	Lactococcus phage Tuc2009
646413	0.481086	0.808416	1	Viruses	Caudovirales	Siphoviridae	Unclassified	Unclassified	Streptococcus phage 5093
72638	0.508754	0.808416	1	Viruses	Caudovirales	Siphoviridae	Unclassified	Sfi21dt1virus	Streptococcus virus Sfi19
1871687	0.543235	0.823083	1	Viruses	Caudovirales	Siphoviridae	Unclassified	Unclassified	Lactococcus phage 63301
1407493	0.556708	0.823129	1	Viruses	Caudovirales	Myoviridae	Unclassified	Unclassified	Shigella phage SfIV
151534	0.559728	0.823129	1	Viruses	Caudovirales	Siphoviridae	Unclassified	Unclassified	Lactococcus phage bIL311
151537	0.548934	0.823129	1	Viruses	Caudovirales	Siphoviridae	Unclassified	Unclassified	Lactococcus phage bIL309
1540091	0.619872	0.885709	1	Viruses	Caudovirales	Myoviridae	Unclassified	Unclassified	Bacillus phage Moonbeam
157924	0.616167	0.885709	1	Viruses	Caudovirales	Siphoviridae	Unclassified	Unclassified	Streptococcus phage SM1
55884	0.619996	0.885709	1	Viruses	Caudovirales	Myoviridae	Unclassified	Unclassified	Enterobacteria phage SfV
546805	0.634428	0.897775	1	Viruses	Caudovirales	Myoviridae	Unclassified	Unclassified	Mycobacterium phage Myrna
1090133	0.653357	0.90744	1	Viruses	Caudovirales	Podoviridae	Unclassified	Unclassified	Enterobacteria phage IME10
31532	0.649362	0.90744	1	Viruses	Caudovirales	Siphoviridae	Unclassified	Sk1virus	Lactococcus virus sk1
1125653	0.682805	0.937288	1	Viruses	Caudovirales	Podoviridae	Unclassified	Unclassified	Salmonella phage SPN1S
1262522	0.705358	0.937288	1	Viruses	Caudovirales	Siphoviridae	Unclassified	Unclassified	Leuconostoc phage P793
1262533	0.70609	0.937288	1	Viruses	Caudovirales	Siphoviridae	Unclassified	Unclassified	Lactococcus phage 340
1305708	0.69577	0.937288	1	Viruses	Caudovirales	Siphoviridae	Unclassified	Unclassified	Clostridium phage vB_CpeS-CP51
63118	0.694458	0.937288	1	Viruses	Caudovirales	Siphoviridae	Unclassified	Sk1virus	Lactococcus virus bIL170
1029988	0.846714	0.93917	1	Viruses	Caudovirales	Siphoviridae	Unclassified	Unclassified	Erwinia phage phiEaH2
10398	0.745218	0.93917	1	Viruses	Herpesvirales	Herpesviridae	Gammaherpesvirinae	Macavirus	Ovine gammaherpesvirus 2
112023	0.879744	0.93917	1	Viruses	Caudovirales	Siphoviridae	Unclassified	Sfi21dt1virus	Streptococcus virus 7201
1124578	0.843298	0.93917	1	Viruses	Caudovirales	Siphoviridae	Unclassified	Unclassified	Bacillus phage phIS3501
1137745	0.798397	0.93917	1	Viruses	Caudovirales	Myoviridae	Unclassified	Unclassified	Cyanophage S-TIM5
114416	0.839432	0.93917	1	Viruses	Caudovirales	Siphoviridae	Unclassified	Unclassified	Lactococcus phage ul36
1147140	0.864872	0.93917	1	Viruses	Caudovirales	Siphoviridae	Unclassified	Unclassified	Salmonella phage SPN3UB
1168549	0.888124	0.93917	1	Viruses	Caudovirales	Siphoviridae	Unclassified	Unclassified	Salmonella phage vB_SosS_Oslo
12336	0.857781	0.93917	1	Viruses	Caudovirales	Myoviridae	Unclassified	Unclassified	Clostridium phage c-st
12402	0.862089	0.93917	1	Viruses	Caudovirales	Myoviridae	Unclassified	Unclassified	Streptococcus phage EJ-1
1262516	0.862437	0.93917	1	Viruses	Caudovirales	Siphoviridae	Unclassified	Unclassified	Leuconostoc phage phiLN04
1262517	0.886902	0.93917	1	Viruses	Caudovirales	Siphoviridae	Unclassified	Unclassified	Leuconostoc phage phiLN12
1262538	0.764257	0.93917	1	Viruses	Caudovirales	Siphoviridae	Unclassified	Unclassified	Lactococcus phage phi7
138184	0.799644	0.93917	1	Viruses	Herpesvirales	Herpesviridae	Gammaherpesvirinae	Macavirus	Alcelaphine gammaherpesvirus 2
151538	0.822502	0.93917	1	Viruses	Caudovirales	Siphoviridae	Unclassified	Unclassified	Lactococcus phage bIL310
1540090	0.83763	0.93917	1	Viruses	Caudovirales	Myoviridae	Unclassified	Unclassified	Bacillus phage Mater
1701814	0.778702	0.93917	1	Viruses	Unclassified	Unclassified	Unclassified	Unclassified	Streptococcus phage phiARI0131-2
1732063	0.889081	0.93917	1	Viruses	Caudovirales	Siphoviridae	Unclassified	unclassified Spbetalikevirus	Staphylococcus phage SPbeta-like
1815608	0.826954	0.93917	1	Viruses	Caudovirales	Siphoviridae	Unclassified	Unclassified	Mycobacterium phage Brocalys
1871681	0.869062	0.93917	1	Viruses	Caudovirales	Siphoviridae	Unclassified	Unclassified	Lactococcus phage 50101
213769	0.730207	0.93917	1	Viruses	Caudovirales	Siphoviridae	Unclassified	Sk1virus	Lactococcus virus 712
31537	0.713891	0.93917	1	Viruses	Caudovirales	Siphoviridae	Unclassified	C2virus	Lactococcus virus c2
338473	0.753227	0.93917	1	Viruses	Caudovirales	Podoviridae	unassigned Picovirinae	Unclassified	Actinomyces virus Av1
444859	0.817171	0.93917	1	Viruses	Caudovirales	Myoviridae	Unclassified	Unclassified	Synechococcus phage S-SM1
494269	0.862665	0.93917	1	Viruses	Caudovirales	Siphoviridae	Unclassified	Sk1virus	Lactococcus virus Bibb29
537874	0.788497	0.93917	1	Viruses	Caudovirales	Siphoviridae	Unclassified	Unclassified	Streptococcus phage PH15
633135	0.774122	0.93917	1	Viruses	Caudovirales	Siphoviridae	Unclassified	Sfi21dt1virus	Streptococcus virus phiAbc2
665883	0.799249	0.93917	1	Viruses	Caudovirales	Siphoviridae	Unclassified	Sk1virus	Lactococcus virus CB13
929814	0.767155	0.93917	1	Viruses	Caudovirales	Myoviridae	Unclassified	Unclassified	Salmonella phage RE-2010
1147144	0.900997	0.941467	1	Viruses	Caudovirales	Siphoviridae	Unclassified	Unclassified	Enterobacteria phage HK225
1567484	0.903809	0.941467	1	Viruses	Caudovirales	Myoviridae	Unclassified	Unclassified	Lactobacillus phage LfeInf
1862701	0.918223	0.949886	1	Viruses	Caudovirales	Myoviridae	Unclassified	Phikzvirus	Pseudomonas phage phiKZ
1566990	0.940319	0.966081	1	Viruses	Caudovirales	Siphoviridae	Unclassified	Unclassified	Streptococcus phage SpSL1
180230	0.964931	0.97797	1	Viruses	Herpesvirales	Alloherpesviridae	Unclassified	Cyprinivirus	Cyprinid herpesvirus 3
213775	0.962055	0.97797	1	Viruses	Caudovirales	Siphoviridae	Unclassified	Sk1virus	Lactococcus virus jj50
1883379	0.976819	0.983374	1	Viruses	Unclassified	Unclassified	Unclassified	Unclassified	Erwinia phage vB_EamM_Caitlin
287412	0.98658	0.98658	1	Viruses	Caudovirales	Siphoviridae	Unclassified	Sk1virus	Lactococcus virus Sl4
